# Supplementary material for: Structural Characterization of Lithium and Sodium Bulky Bis(silyl)amide Complexes
Source: Molecules. 2018 May 10;23(5):1138. doi: 10.3390/molecules23051138 (PMC6100173; doi:10.3390/molecules23051138)
Supplement: Supplementary file 1 [file molecules-23-01138-s001.zip]

Archive with 3 entries (3 files):
- BIGCIF_checkcif.pdf
- Mills_Mol_SupportingMaterials_submission.pdf
- BIGCIF.cif
