# Supplementary material for: Structural Characterization of Lithium and Sodium Bulky Bis(silyl)amide Complexes
Source: Molecules. 2018 May 10;23(5):1138. doi: 10.3390/molecules23051138 (PMC6100173; doi:10.3390/molecules23051138)
Supplement: Supplementary file 1 [file molecules-23-01138-s001.zip › BIGCIF.cif]

data_1

_manchester_internal_coll_name         xdpm17
_manchester_internal_coll_client       CAPG
_manchester_internal_coll_type         custom
_manchester_internal_coll_frame_time   '4/8s'
_manchester_internal_coll_frame_width  '0.5'
_manchester_internal_coll_frame_method '\w scans'
_manchester_internal_coll_user         CAPG
_manchester_internal_coll_date         19/8/14
_manchester_internal_process_user      CAPG
_manchester_internal_process_date      20/1/18
_manchester_internal_solution_user     CAPG
_manchester_internal_solution_date     20/1/18
_manchester_internal_refinement_user   CAPG
_manchester_internal_refinement_date   20/1/18
_manchester_internal_validation_user   CAPG
_manchester_internal_validation_date   20/1/18
_manchester_internal_archive_date      20/1/18

_refine_special_details
;
Positional disorder was located at C13-C14 of one of the iPr groups. These were 
split over two positions and refined competetively, converging at a ratio of 
0.592(5):0.408(5). Equivalent C-C distances were restrained to be approximately 
equivalent.
;

_audit_creation_date              2018-01-15
_audit_creation_method
;
Olex2 1.2
(compiled 2017.08.10 svn.r3458 for OlexSys, GUI svn.r5381)
;
_shelxl_version_number            2013-2
loop_
  _publ_author_name
  _publ_author_email
  _publ_author_address
 'Goodwin, C.A.' conrad.goodwin@manchester.ac.uk
;
The University of Manchester
The Chemistry Building
Oxford Road
Manchester
M13 9PL
United Kingdom
;
 'Mills, D.P.' david.mills@manchester.ac.uk
;
The University of Manchester
The Chemistry Building
Oxford Road
Manchester
M13 9PL
United Kingdom
;
 'Nicholas, H.M.' hannah.nicholas@manchester.ac.uk
;
The University of Manchester
The Chemistry Building
Oxford Road
Manchester
M13 9PL
United Kingdom
;

_publ_contact_author_address
;
The University of Manchester
The Chemistry Building
Oxford Road
Manchester
M13 9PL
United Kingdom
;
_publ_contact_author_email        david.mills@manchester.ac.uk
_publ_contact_author_id_orcid     0000-0003-1575-7754
_publ_contact_author_name         'Mills, D.P.'
_publ_contact_author_phone        '+44(0)161 275-4606'
_publ_section_references
;
Dolomanov, O.V., Bourhis, L.J., Gildea, R.J, Howard, J.A.K. & Puschmann, H.
 (2009), J. Appl. Cryst. 42, 339-341.

Sheldrick, G.M. (2008). Acta Cryst. A64, 112-122.
;
_chemical_name_common             ?
_chemical_name_systematic
;
 ?
;
_chemical_formula_moiety          'C18 H43 N Si2'
_chemical_formula_sum             'C18 H43 N Si2'
_chemical_formula_weight          329.71
_chemical_melting_point           ?
_chemical_oxdiff_formula          HN(SiC9H21)2
loop_
  _atom_type_symbol
  _atom_type_description
  _atom_type_scat_dispersion_real
  _atom_type_scat_dispersion_imag
  _atom_type_scat_source
 'C' 'C' 0.0181 0.0091 'International Tables Vol C Tables 4.2.6.8 and 6.1.1.4'
 'H' 'H' 0.0000 0.0000 'International Tables Vol C Tables 4.2.6.8 and 6.1.1.4'
 'N' 'N' 0.0311 0.0180 'International Tables Vol C Tables 4.2.6.8 and 6.1.1.4'
 'Si' 'Si' 0.2541 0.3302 'International Tables Vol C Tables 4.2.6.8 and 6.1.1.4'

_shelx_space_group_comment
;
The symmetry employed for this shelxl refinement is uniquely defined
by the following loop, which should always be used as a source of
symmetry information in preference to the above space-group names.
They are only intended as comments.
;
_space_group_crystal_system       'monoclinic'
_space_group_IT_number            14
_space_group_name_H-M_alt         'P 1 21/n 1'
_space_group_name_Hall            '-P 2yn'
loop_
  _space_group_symop_operation_xyz
 'x, y, z'
 '-x+1/2, y+1/2, -z+1/2'
 '-x, -y, -z'
 'x-1/2, -y-1/2, z-1/2'

_cell_length_a                    8.81051(9)
_cell_length_b                    13.36759(16)
_cell_length_c                    18.58518(19)
_cell_angle_alpha                 90
_cell_angle_beta                  99.1278(10)
_cell_angle_gamma                 90
_cell_volume                      2161.16(4)
_cell_formula_units_Z             4
_cell_measurement_reflns_used     13886
_cell_measurement_temperature     150.00(1)
_cell_measurement_theta_max       74.5660
_cell_measurement_theta_min       4.0940
_shelx_estimated_absorpt_T_max    ?
_shelx_estimated_absorpt_T_min    ?
_exptl_absorpt_coefficient_mu     1.436
_exptl_absorpt_correction_T_max   1.00000
_exptl_absorpt_correction_T_min   0.27876
_exptl_absorpt_correction_type    multi-scan
_exptl_absorpt_process_details
;
CrysAlisPro 1.171.39.30c (Rigaku Oxford Diffraction, 2017)
Empirical absorption correction using spherical harmonics,
 implemented in SCALE3 ABSPACK scaling algorithm.
;
_exptl_crystal_colour             'clear colourless'
_exptl_crystal_colour_lustre      clear
_exptl_crystal_colour_primary     colourless
_exptl_crystal_density_diffrn     1.013
_exptl_crystal_density_meas       ?
_exptl_crystal_density_method     ?
_exptl_crystal_description        block
_exptl_crystal_F_000              744
_exptl_crystal_size_max           0.1
_exptl_crystal_size_mid           0.1
_exptl_crystal_size_min           0.05
_exptl_special_details
;
 ?
;
_exptl_transmission_factor_max    ?
_exptl_transmission_factor_min    ?
_diffrn_reflns_av_R_equivalents   0.0239
_diffrn_reflns_av_unetI/netI      0.0137
_diffrn_reflns_Laue_measured_fraction_full 0.994
_diffrn_reflns_Laue_measured_fraction_max 0.993
_diffrn_reflns_limit_h_max        10
_diffrn_reflns_limit_h_min        -10
_diffrn_reflns_limit_k_max        14
_diffrn_reflns_limit_k_min        -16
_diffrn_reflns_limit_l_max        22
_diffrn_reflns_limit_l_min        -21
_diffrn_reflns_number             15671
_diffrn_reflns_point_group_measured_fraction_full 0.994
_diffrn_reflns_point_group_measured_fraction_max 0.993
_diffrn_reflns_theta_full         67.684
_diffrn_reflns_theta_max          68.229
_diffrn_reflns_theta_min          4.092
_diffrn_ambient_temperature       150.00(1)
_diffrn_detector                  'CCD plate'
_diffrn_detector_area_resol_mean  ?
_diffrn_measured_fraction_theta_full 0.994
_diffrn_measured_fraction_theta_max 0.993
_diffrn_measurement_details
;
List of Runs (angles in degrees, time in seconds):

  # Type    Start    End  Width  t~exp~   \w     \q     \k     \f   Frames
--------------------------------------------------------------------------
  1  \f    -25.79 317.71   0.50    4.00 117.90  70.00  73.87    --   687
  2  \w    105.95 263.45   0.50    8.00    --  111.00  73.87-105.79  315
  3  \f   -195.88  64.12   0.50    8.00 126.10 105.50  73.87    --   520
  4  \f    113.72 303.72   0.50    8.00  79.88  90.00  73.87    --   380
  5  \f    -75.19  64.81   0.50    8.00  79.69 103.00  73.87    --   280
  6  \f    -18.08 249.75   0.50    4.00  92.04  35.00  73.87    --   535
  7  \w     86.84 195.84   0.50    8.00    --  113.00  73.87-165.79  218
  8  \w    103.71 238.71   0.50    4.00    --   80.00  73.87  39.21  270
  9  \f    112.12 309.37   0.50    4.00-162.96  85.00  73.87    --   394
 10  \w     40.44 161.44   0.50    4.00    --   70.00  73.87  54.21  242
 11  \f    238.60 334.60   0.50    8.00  99.21 110.00  73.87    --   192
 12  \w     43.89 149.89   0.50    4.00    --   -2.00  73.87-178.29  212
 13  \w    126.74 222.74   0.50    8.00    --  110.00  73.87 -65.79  192
;
_diffrn_measurement_device        'abstract diffractometer'
_diffrn_measurement_device_type
'Saxi-CrysAlisPro-abstract goniometer imported SAXI images'
_diffrn_measurement_method        '\w and \f scans'
_diffrn_orient_matrix_type
'CrysAlisPro convention (1999,Acta A55,543-557)'
_diffrn_orient_matrix_UB_11       -0.0982429000
_diffrn_orient_matrix_UB_12       0.0344414000
_diffrn_orient_matrix_UB_13       -0.0717599000
_diffrn_orient_matrix_UB_21       -0.1384454000
_diffrn_orient_matrix_UB_22       -0.0583081000
_diffrn_orient_matrix_UB_23       0.0197243000
_diffrn_orient_matrix_UB_31       -0.0503832000
_diffrn_orient_matrix_UB_32       0.0932847000
_diffrn_orient_matrix_UB_33       0.0388403000
_diffrn_radiation_monochromator   graphite
_diffrn_radiation_probe           x-ray
_diffrn_radiation_type            CuK\a
_diffrn_radiation_wavelength      1.54184
_diffrn_source                    'fine-focus sealed X-ray tube'
_diffrn_source_type               'Enhance (Cu) X-ray Source'
_diffrn_special_details           ?
_reflns_Friedel_coverage          0.000
_reflns_Friedel_fraction_full     .
_reflns_Friedel_fraction_max      .
_reflns_number_gt                 3762
_reflns_number_total              3938
_reflns_odcompleteness_completeness 99.46
_reflns_odcompleteness_iscentric  1
_reflns_odcompleteness_theta      66.97
_reflns_special_details
;
 Reflections were merged by SHELXL according to the crystal
 class for the calculation of statistics and refinement.
 
 _reflns_Friedel_fraction is defined as the number of unique
 Friedel pairs measured divided by the number that would be
 possible theoretically, ignoring centric projections and
 systematic absences.
;
_reflns_threshold_expression      'I > 2\s(I)'
_computing_cell_refinement        'CrysAlisPro 1.171.39.30c (Rigaku OD, 2017)'
_computing_data_collection        'CrysAlisPro 1.171.39.30c (Rigaku OD, 2017)'
_computing_data_reduction         'CrysAlisPro 1.171.39.30c (Rigaku OD, 2017)'
_computing_molecular_graphics     'Olex2 (Dolomanov et al., 2009)'
_computing_publication_material   'Olex2 (Dolomanov et al., 2009)'
_computing_structure_refinement   'XL (Sheldrick, 2008)'
_computing_structure_solution     'XS (Sheldrick, 2008)'
_refine_diff_density_max          0.445
_refine_diff_density_min          -0.293
_refine_diff_density_rms          0.062
_refine_ls_extinction_coef        .
_refine_ls_extinction_method      none
_refine_ls_goodness_of_fit_ref    1.066
_refine_ls_hydrogen_treatment     constr
_refine_ls_matrix_type            full
_refine_ls_number_parameters      209
_refine_ls_number_reflns          3938
_refine_ls_number_restraints      2
_refine_ls_R_factor_all           0.0409
_refine_ls_R_factor_gt            0.0399
_refine_ls_restrained_S_all       1.067
_refine_ls_shift/su_max           0.001
_refine_ls_shift/su_mean          0.000
_refine_ls_structure_factor_coef  Fsqd
_refine_ls_weighting_details
;
 w=1/[\s^2^(Fo^2^)+(0.0700P)^2^+0.8635P]
 where P=(Fo^2^+2Fc^2^)/3
;
_refine_ls_weighting_scheme       calc
_refine_ls_wR_factor_gt           0.1115
_refine_ls_wR_factor_ref          0.1124

_olex2_refinement_description
;
1. Fixed Uiso
 At 1.2 times of:
  All C(H) groups, All N(H) groups
 At 1.5 times of:
  All C(H,H,H) groups, All C(H,H,H,H,H,H) groups
2. Restrained distances
 C14B-C13A \\sim C14A-C13B
 with sigma of 0.02
 C15-C13B \\sim C15-C13A
 with sigma of 0.02
3. Others
 Sof(H15F)=Sof(H15E)=Sof(H15D)=Sof(C14B)=Sof(H14A)=Sof(H14B)=Sof(H14C)=
 Sof(C13A)=Sof(H13A)=1-FVAR(1)
 Sof(H15B)=Sof(H15A)=Sof(H15C)=Sof(C13B)=Sof(H13B)=Sof(C14A)=Sof(H14D)=
 Sof(H14E)=Sof(H14F)=FVAR(1)
4.a Ternary CH refined with riding coordinates:
 C1(H1A), C4(H4), C10(H10), C7(H7), C16(H16), C13B(H13B), C13A(H13A)
4.b Me refined with riding coordinates:
 C3(H3A,H3B,H3C), C5(H5A,H5B,H5C), C8(H8A,H8B,H8C), C12(H12A,H12B,H12C),
 C2(H2A,H2B,H2C), C9(H9A,H9B,H9C), C6(H6A,H6B,H6C), C11(H11A,H11B,H11C),
 C17(H17A,H17B,H17C), C18(H18A,H18B,H18C), C15(H15B,H15A,H15C), C15(H15F,H15E,
 H15D), C14B(H14A,H14B,H14C), C14A(H14D,H14E,H14F)
4.c Aromatic/amide H refined with riding coordinates:
 N1(H1)
;
_atom_sites_solution_hydrogens    geom
_atom_sites_solution_primary      ?
_atom_sites_solution_secondary    ?
loop_
  _atom_site_label
  _atom_site_type_symbol
  _atom_site_fract_x
  _atom_site_fract_y
  _atom_site_fract_z
  _atom_site_U_iso_or_equiv
  _atom_site_adp_type
  _atom_site_occupancy
  _atom_site_site_symmetry_order
  _atom_site_calc_flag
  _atom_site_refinement_flags_posn
  _atom_site_refinement_flags_adp
  _atom_site_refinement_flags_occupancy
  _atom_site_disorder_assembly
  _atom_site_disorder_group
 Si2 Si 0.30287(4) 0.80367(3) 0.07767(2) 0.01698(13) Uani 1 1 d . . . . .
 Si1 Si 0.28719(4) 0.70482(3) -0.08693(2) 0.01602(13) Uani 1 1 d . . . . .
 N1 N 0.33460(13) 0.78011(9) -0.01065(6) 0.0208(3) Uani 1 1 d . . . . .
 H1 H 0.4021 0.8243 -0.0208 0.025 Uiso 1 1 calc R . . . .
 C3 C 0.05050(18) 0.83655(13) -0.15197(9) 0.0329(4) Uani 1 1 d . . . . .
 H3A H -0.0242 0.7840 -0.1462 0.049 Uiso 1 1 calc R . . . .
 H3B H 0.0099 0.8789 -0.1937 0.049 Uiso 1 1 calc R . . . .
 H3C H 0.0692 0.8775 -0.1077 0.049 Uiso 1 1 calc R . . . .
 C1 C 0.20172(16) 0.78848(10) -0.16513(8) 0.0212(3) Uani 1 1 d . . . . .
 H1A H 0.1788 0.7459 -0.2098 0.025 Uiso 1 1 calc R . . . .
 C5 C 0.61598(17) 0.70344(12) -0.09083(9) 0.0305(4) Uani 1 1 d . . . . .
 H5A H 0.6049 0.7658 -0.1189 0.046 Uiso 1 1 calc R . . . .
 H5B H 0.7027 0.6650 -0.1035 0.046 Uiso 1 1 calc R . . . .
 H5C H 0.6348 0.7190 -0.0386 0.046 Uiso 1 1 calc R . . . .
 C4 C 0.46787(16) 0.64156(11) -0.10871(8) 0.0221(3) Uani 1 1 d . . . . .
 H4 H 0.4834 0.5806 -0.0772 0.027 Uiso 1 1 calc R . . . .
 C8 C 0.04957(18) 0.56399(13) -0.14268(8) 0.0320(4) Uani 1 1 d . . . . .
 H8A H -0.0059 0.6187 -0.1705 0.048 Uiso 1 1 calc R . . . .
 H8B H -0.0242 0.5140 -0.1310 0.048 Uiso 1 1 calc R . . . .
 H8C H 0.1202 0.5328 -0.1718 0.048 Uiso 1 1 calc R . . . .
 C10 C 0.48116(15) 0.76723(11) 0.14277(7) 0.0210(3) Uani 1 1 d . . . . .
 H10 H 0.4595 0.7769 0.1935 0.025 Uiso 1 1 calc R . . . .
 C7 C 0.14151(15) 0.60557(10) -0.07161(7) 0.0206(3) Uani 1 1 d . . . . .
 H7 H 0.0658 0.6385 -0.0445 0.025 Uiso 1 1 calc R . . . .
 C16 C 0.13527(16) 0.72751(13) 0.09942(8) 0.0279(3) Uani 1 1 d . . . . .
 H16 H 0.1451 0.6595 0.0782 0.033 Uiso 1 1 calc R . . . .
 C12 C 0.5188(2) 0.65679(13) 0.13352(9) 0.0338(4) Uani 1 1 d . . . . .
 H12A H 0.4325 0.6156 0.1434 0.051 Uiso 1 1 calc R . . . .
 H12B H 0.6114 0.6391 0.1677 0.051 Uiso 1 1 calc R . . . .
 H12C H 0.5366 0.6449 0.0835 0.051 Uiso 1 1 calc R . . . .
 C2 C 0.31459(18) 0.87072(11) -0.18042(8) 0.0277(3) Uani 1 1 d . . . . .
 H2A H 0.3413 0.9126 -0.1370 0.042 Uiso 1 1 calc R . . . .
 H2B H 0.2664 0.9121 -0.2213 0.042 Uiso 1 1 calc R . . . .
 H2C H 0.4080 0.8398 -0.1928 0.042 Uiso 1 1 calc R . . . .
 C9 C 0.21255(17) 0.51808(11) -0.02411(9) 0.0267(3) Uani 1 1 d . . . . .
 H9A H 0.2912 0.4854 -0.0478 0.040 Uiso 1 1 calc R . . . .
 H9B H 0.1321 0.4696 -0.0180 0.040 Uiso 1 1 calc R . . . .
 H9C H 0.2597 0.5434 0.0237 0.040 Uiso 1 1 calc R . . . .
 C6 C 0.44912(18) 0.60429(12) -0.18769(9) 0.0289(3) Uani 1 1 d . . . . .
 H6A H 0.3653 0.5554 -0.1961 0.043 Uiso 1 1 calc R . . . .
 H6B H 0.5449 0.5727 -0.1964 0.043 Uiso 1 1 calc R . . . .
 H6C H 0.4251 0.6610 -0.2210 0.043 Uiso 1 1 calc R . . . .
 C11 C 0.62077(17) 0.83191(15) 0.13367(8) 0.0328(4) Uani 1 1 d . . . . .
 H11A H 0.6433 0.8246 0.0840 0.049 Uiso 1 1 calc R . . . .
 H11B H 0.7100 0.8102 0.1686 0.049 Uiso 1 1 calc R . . . .
 H11C H 0.5982 0.9022 0.1427 0.049 Uiso 1 1 calc R . . . .
 C17 C -0.02131(18) 0.76910(16) 0.06373(11) 0.0462(5) Uani 1 1 d . . . . .
 H17A H -0.0336 0.8374 0.0811 0.069 Uiso 1 1 calc R . . . .
 H17B H -0.1036 0.7267 0.0767 0.069 Uiso 1 1 calc R . . . .
 H17C H -0.0266 0.7697 0.0107 0.069 Uiso 1 1 calc R . . . .
 C18 C 0.1379(2) 0.71266(15) 0.18166(10) 0.0427(5) Uani 1 1 d . . . . .
 H18A H 0.2328 0.6781 0.2026 0.064 Uiso 1 1 calc R . . . .
 H18B H 0.0490 0.6724 0.1896 0.064 Uiso 1 1 calc R . . . .
 H18C H 0.1336 0.7780 0.2052 0.064 Uiso 1 1 calc R . . . .
 C15 C 0.27834(19) 0.97837(12) 0.16486(9) 0.0311(4) Uani 1 1 d D . . . .
 H15B H 0.2178 0.9401 0.1952 0.047 Uiso 0.592(5) 1 calc R . P A 1
 H15A H 0.2494 1.0491 0.1653 0.047 Uiso 0.592(5) 1 calc R . P A 1
 H15C H 0.3879 0.9712 0.1842 0.047 Uiso 0.592(5) 1 calc R . P A 1
 H15F H 0.3335 0.9320 0.2006 0.047 Uiso 0.408(5) 1 calc R . P A 2
 H15E H 0.1683 0.9762 0.1677 0.047 Uiso 0.408(5) 1 calc R . P A 2
 H15D H 0.3171 1.0464 0.1753 0.047 Uiso 0.408(5) 1 calc R . P A 2
 C13B C 0.2472(5) 0.9392(4) 0.0873(3) 0.0244(10) Uani 0.592(5) 1 d D . P A 1
 H13B H 0.1335 0.9432 0.0713 0.029 Uiso 0.592(5) 1 calc R . P A 1
 C14B C 0.1914(5) 1.0018(3) 0.0277(2) 0.0277(12) Uani 0.408(5) 1 d D . P A 2
 H14A H 0.1898 1.0732 0.0397 0.042 Uiso 0.408(5) 1 calc R . P A 2
 H14B H 0.0882 0.9737 0.0260 0.042 Uiso 0.408(5) 1 calc R . P A 2
 H14C H 0.2242 0.9936 -0.0200 0.042 Uiso 0.408(5) 1 calc R . P A 2
 C14A C 0.3204(4) 1.0098(2) 0.03817(15) 0.0354(9) Uani 0.592(5) 1 d D . P A 1
 H14D H 0.4325 1.0044 0.0495 0.053 Uiso 0.592(5) 1 calc R . P A 1
 H14E H 0.2892 1.0787 0.0463 0.053 Uiso 0.592(5) 1 calc R . P A 1
 H14F H 0.2864 0.9916 -0.0129 0.053 Uiso 0.592(5) 1 calc R . P A 1
 C13A C 0.3043(7) 0.9470(5) 0.0860(3) 0.0186(12) Uani 0.408(5) 1 d D . P A 2
 H13A H 0.4098 0.9698 0.0805 0.022 Uiso 0.408(5) 1 calc R . P A 2

loop_
  _atom_site_aniso_label
  _atom_site_aniso_U_11
  _atom_site_aniso_U_22
  _atom_site_aniso_U_33
  _atom_site_aniso_U_23
  _atom_site_aniso_U_13
  _atom_site_aniso_U_12
 Si2 0.0184(2) 0.0158(2) 0.0165(2) -0.00116(12) 0.00174(15) 0.00270(12)
 Si1 0.0168(2) 0.0155(2) 0.0159(2) -0.00027(12) 0.00268(14) 0.00049(12)
 N1 0.0250(6) 0.0204(6) 0.0172(6) -0.0013(4) 0.0035(5) -0.0069(5)
 C3 0.0289(8) 0.0352(9) 0.0330(8) 0.0039(7) 0.0005(6) 0.0129(7)
 C1 0.0238(7) 0.0210(7) 0.0178(7) -0.0005(5) 0.0004(5) 0.0025(5)
 C5 0.0205(7) 0.0360(9) 0.0361(9) 0.0011(6) 0.0075(6) 0.0001(6)
 C4 0.0224(7) 0.0194(7) 0.0258(7) 0.0050(5) 0.0077(5) 0.0034(5)
 C8 0.0319(8) 0.0338(9) 0.0304(8) -0.0097(7) 0.0056(6) -0.0127(7)
 C10 0.0212(7) 0.0259(8) 0.0158(6) 0.0003(5) 0.0026(5) 0.0036(6)
 C7 0.0207(7) 0.0193(7) 0.0228(7) -0.0037(5) 0.0064(5) -0.0014(5)
 C16 0.0213(7) 0.0353(9) 0.0291(8) -0.0111(7) 0.0104(6) -0.0032(6)
 C12 0.0387(9) 0.0322(9) 0.0286(8) 0.0026(7) -0.0004(6) 0.0173(7)
 C2 0.0366(8) 0.0218(8) 0.0234(7) 0.0050(6) 0.0004(6) -0.0002(6)
 C9 0.0280(7) 0.0176(7) 0.0370(8) 0.0019(6) 0.0124(6) -0.0006(6)
 C6 0.0327(8) 0.0229(8) 0.0345(8) -0.0046(6) 0.0154(6) 0.0008(6)
 C11 0.0201(7) 0.0506(10) 0.0279(8) -0.0038(7) 0.0043(6) -0.0033(7)
 C17 0.0188(8) 0.0601(12) 0.0607(12) -0.0275(10) 0.0092(7) 0.0024(8)
 C18 0.0490(11) 0.0508(11) 0.0344(9) -0.0147(8) 0.0256(8) -0.0212(8)
 C15 0.0369(8) 0.0240(8) 0.0327(8) -0.0082(6) 0.0064(6) 0.0068(6)
 C13B 0.021(2) 0.0188(17) 0.0313(16) -0.0025(11) -0.0030(18) 0.0010(19)
 C14B 0.035(3) 0.0187(18) 0.0271(19) -0.0004(14) -0.0024(15) 0.0091(15)
 C14A 0.053(2) 0.0174(13) 0.0328(15) 0.0022(11) -0.0025(13) -0.0004(12)
 C13A 0.019(3) 0.014(2) 0.022(2) -0.0028(15) 0.000(2) 0.000(3)

_geom_special_details
;
 All esds (except the esd in the dihedral angle between two l.s. planes)
 are estimated using the full covariance matrix.  The cell esds are taken
 into account individually in the estimation of esds in distances, angles
 and torsion angles; correlations between esds in cell parameters are only
 used when they are defined by crystal symmetry.  An approximate (isotropic)
 treatment of cell esds is used for estimating esds involving l.s. planes.
;
loop_
  _geom_bond_atom_site_label_1
  _geom_bond_atom_site_label_2
  _geom_bond_distance
  _geom_bond_site_symmetry_2
  _geom_bond_publ_flag
 Si2 N1 1.7370(12) . ?
 Si2 C10 1.8883(14) . ?
 Si2 C16 1.8895(15) . ?
 Si2 C13B 1.893(5) . ?
 Si2 C13A 1.922(7) . ?
 Si1 N1 1.7347(12) . ?
 Si1 C1 1.8928(14) . ?
 Si1 C4 1.9020(14) . ?
 Si1 C7 1.8986(14) . ?
 C3 C1 1.533(2) . ?
 C1 C2 1.539(2) . ?
 C5 C4 1.536(2) . ?
 C4 C6 1.534(2) . ?
 C8 C7 1.540(2) . ?
 C10 C12 1.529(2) . ?
 C10 C11 1.535(2) . ?
 C7 C9 1.537(2) . ?
 C16 C17 1.537(2) . ?
 C16 C18 1.538(2) . ?
 C15 C13B 1.517(5) . ?
 C15 C13A 1.575(6) . ?
 C13B C14A 1.525(6) . ?
 C14B C13A 1.536(7) . ?

loop_
  _geom_angle_atom_site_label_1
  _geom_angle_atom_site_label_2
  _geom_angle_atom_site_label_3
  _geom_angle
  _geom_angle_site_symmetry_1
  _geom_angle_site_symmetry_3
  _geom_angle_publ_flag
 N1 Si2 C10 108.45(6) . . ?
 N1 Si2 C16 110.66(6) . . ?
 N1 Si2 C13B 110.24(15) . . ?
 N1 Si2 C13A 104.91(19) . . ?
 C10 Si2 C16 108.83(7) . . ?
 C10 Si2 C13B 112.84(14) . . ?
 C10 Si2 C13A 102.20(19) . . ?
 C16 Si2 C13B 105.80(15) . . ?
 C16 Si2 C13A 121.00(19) . . ?
 N1 Si1 C1 107.43(6) . . ?
 N1 Si1 C4 109.31(6) . . ?
 N1 Si1 C7 111.33(6) . . ?
 C1 Si1 C4 110.10(6) . . ?
 C1 Si1 C7 109.39(6) . . ?
 C7 Si1 C4 109.26(6) . . ?
 Si1 N1 Si2 145.43(7) . . ?
 C3 C1 Si1 112.03(10) . . ?
 C3 C1 C2 109.47(12) . . ?
 C2 C1 Si1 111.95(10) . . ?
 C5 C4 Si1 115.18(10) . . ?
 C6 C4 Si1 112.42(10) . . ?
 C6 C4 C5 109.92(12) . . ?
 C12 C10 Si2 110.50(10) . . ?
 C12 C10 C11 109.86(13) . . ?
 C11 C10 Si2 112.57(10) . . ?
 C8 C7 Si1 113.56(10) . . ?
 C9 C7 Si1 113.23(9) . . ?
 C9 C7 C8 109.20(12) . . ?
 C17 C16 Si2 113.03(13) . . ?
 C17 C16 C18 110.29(14) . . ?
 C18 C16 Si2 113.15(11) . . ?
 C15 C13B Si2 114.2(3) . . ?
 C15 C13B C14A 109.0(3) . . ?
 C14A C13B Si2 113.3(3) . . ?
 C15 C13A Si2 109.9(4) . . ?
 C14B C13A Si2 115.0(4) . . ?
 C14B C13A C15 110.9(4) . . ?

_shelx_res_file
;
TITL xdpm17 in P21/n #14
REM reset to P21/n #14
CELL 1.54184 8.810506 13.367592 18.585182 90 99.1278 90
ZERR 4 0.000086 0.000163 0.00019 0 0.001 0
LATT 1
SYMM 0.5-X,0.5+Y,0.5-Z
SFAC C H N Si
UNIT 72 172 4 8
SADI C14B C13A C14A C13B
SADI C15 C13B C15 C13A

L.S. 4 0 0
PLAN  40
TEMP -123.15(1)
BOND
fmap 2 53
acta
SHEL 100 0.83
REM <olex2.extras>
REM <HklSrc "%.\\xdpm17.hkl">
REM </olex2.extras>

WGHT    0.070000    0.863500
FVAR       6.28840   0.59243
SI2   4    0.302873    0.803675    0.077669    11.00000    0.01836    0.01576 =
         0.01648   -0.00116    0.00174    0.00270
SI1   4    0.287191    0.704819   -0.086928    11.00000    0.01677    0.01546 =
         0.01587   -0.00027    0.00268    0.00049
N1    3    0.334604    0.780107   -0.010649    11.00000    0.02498    0.02041 =
         0.01718   -0.00132    0.00350   -0.00686
AFIX  43
H1    2    0.402140    0.824290   -0.020828    11.00000   -1.20000
AFIX   0
C3    1    0.050499    0.836554   -0.151974    11.00000    0.02889    0.03523 =
         0.03298    0.00389    0.00046    0.01293
AFIX  33
H3A   2   -0.024233    0.784047   -0.146164    11.00000   -1.50000
H3B   2    0.009904    0.878885   -0.193659    11.00000   -1.50000
H3C   2    0.069178    0.877458   -0.107692    11.00000   -1.50000
AFIX   0
C1    1    0.201716    0.788478   -0.165128    11.00000    0.02383    0.02099 =
         0.01778   -0.00050    0.00041    0.00247
AFIX  13
H1A   2    0.178787    0.745921   -0.209783    11.00000   -1.20000
AFIX   0
C5    1    0.615977    0.703439   -0.090828    11.00000    0.02053    0.03599 =
         0.03611    0.00109    0.00752    0.00013
AFIX  33
H5A   2    0.604911    0.765781   -0.118918    11.00000   -1.50000
H5B   2    0.702682    0.664990   -0.103510    11.00000   -1.50000
H5C   2    0.634820    0.719022   -0.038646    11.00000   -1.50000
AFIX   0
C4    1    0.467871    0.641556   -0.108714    11.00000    0.02237    0.01942 =
         0.02585    0.00503    0.00767    0.00338
AFIX  13
H4    2    0.483424    0.580593   -0.077222    11.00000   -1.20000
AFIX   0
C8    1    0.049568    0.563993   -0.142685    11.00000    0.03187    0.03378 =
         0.03043   -0.00975    0.00555   -0.01267
AFIX  33
H8A   2   -0.005864    0.618708   -0.170487    11.00000   -1.50000
H8B   2   -0.024157    0.513990   -0.131018    11.00000   -1.50000
H8C   2    0.120205    0.532818   -0.171790    11.00000   -1.50000
AFIX   0
C10   1    0.481164    0.767235    0.142769    11.00000    0.02123    0.02586 =
         0.01578    0.00033    0.00256    0.00356
AFIX  13
H10   2    0.459529    0.776864    0.193531    11.00000   -1.20000
AFIX   0
C7    1    0.141508    0.605568   -0.071606    11.00000    0.02070    0.01930 =
         0.02277   -0.00370    0.00638   -0.00144
AFIX  13
H7    2    0.065761    0.638504   -0.044486    11.00000   -1.20000
AFIX   0
C16   1    0.135271    0.727507    0.099423    11.00000    0.02127    0.03529 =
         0.02910   -0.01112    0.01037   -0.00322
AFIX  13
H16   2    0.145056    0.659514    0.078195    11.00000   -1.20000
AFIX   0
C12   1    0.518787    0.656793    0.133520    11.00000    0.03866    0.03219 =
         0.02856    0.00264   -0.00043    0.01726
AFIX  33
H12A  2    0.432487    0.615567    0.143449    11.00000   -1.50000
H12B  2    0.611392    0.639097    0.167682    11.00000   -1.50000
H12C  2    0.536600    0.644916    0.083498    11.00000   -1.50000
AFIX   0
C2    1    0.314594    0.870719   -0.180422    11.00000    0.03665    0.02176 =
         0.02335    0.00500    0.00042   -0.00020
AFIX  33
H2A   2    0.341284    0.912581   -0.136968    11.00000   -1.50000
H2B   2    0.266406    0.912138   -0.221251    11.00000   -1.50000
H2C   2    0.407978    0.839812   -0.192786    11.00000   -1.50000
AFIX   0
C9    1    0.212552    0.518078   -0.024113    11.00000    0.02802    0.01757 =
         0.03699    0.00192    0.01237   -0.00061
AFIX  33
H9A   2    0.291156    0.485430   -0.047790    11.00000   -1.50000
H9B   2    0.132107    0.469621   -0.017998    11.00000   -1.50000
H9C   2    0.259683    0.543410    0.023724    11.00000   -1.50000
AFIX   0
C6    1    0.449124    0.604292   -0.187686    11.00000    0.03271    0.02287 =
         0.03447   -0.00461    0.01541    0.00083
AFIX  33
H6A   2    0.365324    0.555382   -0.196096    11.00000   -1.50000
H6B   2    0.544940    0.572729   -0.196411    11.00000   -1.50000
H6C   2    0.425130    0.660956   -0.221006    11.00000   -1.50000
AFIX   0
C11   1    0.620767    0.831906    0.133665    11.00000    0.02014    0.05058 =
         0.02787   -0.00376    0.00429   -0.00332
AFIX  33
H11A  2    0.643258    0.824607    0.083956    11.00000   -1.50000
H11B  2    0.709982    0.810238    0.168550    11.00000   -1.50000
H11C  2    0.598213    0.902174    0.142676    11.00000   -1.50000
AFIX   0
C17   1   -0.021314    0.769096    0.063726    11.00000    0.01878    0.06007 =
         0.06067   -0.02753    0.00916    0.00236
AFIX  33
H17A  2   -0.033590    0.837398    0.081078    11.00000   -1.50000
H17B  2   -0.103624    0.726702    0.076679    11.00000   -1.50000
H17C  2   -0.026573    0.769707    0.010660    11.00000   -1.50000
AFIX   0
C18   1    0.137923    0.712658    0.181656    11.00000    0.04896    0.05080 =
         0.03438   -0.01466    0.02561   -0.02116
AFIX  33
H18A  2    0.232790    0.678098    0.202609    11.00000   -1.50000
H18B  2    0.049034    0.672445    0.189562    11.00000   -1.50000
H18C  2    0.133637    0.777966    0.205207    11.00000   -1.50000
AFIX   0
C15   1    0.278343    0.978369    0.164865    11.00000    0.03694    0.02404 =
         0.03266   -0.00818    0.00638    0.00681
PART 1
AFIX  33
H15B  2    0.217780    0.940068    0.195210    21.00000   -1.50000
H15A  2    0.249434    1.049131    0.165319    21.00000   -1.50000
H15C  2    0.387949    0.971220    0.184161    21.00000   -1.50000
AFIX  33
PART 0
PART 2
H15F  2    0.333534    0.931989    0.200643   -21.00000   -1.50000
H15E  2    0.168277    0.976212    0.167724   -21.00000   -1.50000
H15D  2    0.317095    1.046412    0.175280   -21.00000   -1.50000
AFIX   0
PART 0
PART 1
C13B  1    0.247172    0.939177    0.087301    21.00000    0.02070    0.01875 =
         0.03128   -0.00249   -0.00302    0.00099
AFIX  13
H13B  2    0.133509    0.943245    0.071256    21.00000   -1.20000
AFIX   0
PART 0
PART 2
C14B  1    0.191398    1.001839    0.027669   -21.00000    0.03498    0.01866 =
         0.02712   -0.00037   -0.00236    0.00912
AFIX  33
H14A  2    0.189827    1.073155    0.039748   -21.00000   -1.50000
H14B  2    0.088153    0.973746    0.025981   -21.00000   -1.50000
H14C  2    0.224221    0.993584   -0.019955   -21.00000   -1.50000
AFIX   0
PART 0
PART 1
C14A  1    0.320359    1.009762    0.038165    21.00000    0.05301    0.01741 =
         0.03285    0.00221   -0.00252   -0.00041
AFIX  33
H14D  2    0.432540    1.004384    0.049524    21.00000   -1.50000
H14E  2    0.289199    1.078680    0.046335    21.00000   -1.50000
H14F  2    0.286359    0.991569   -0.012930    21.00000   -1.50000
AFIX   0
PART 0
PART 2
C13A  1    0.304255    0.947022    0.086035   -21.00000    0.01901    0.01382 =
         0.02190   -0.00279   -0.00047   -0.00002
AFIX  13
H13A  2    0.409849    0.969848    0.080455   -21.00000   -1.20000
AFIX   0
HKLF 4

REM  xdpm17 in P21/n #14
REM R1 =  0.0399 for    3762 Fo > 4sig(Fo)  and  0.0409 for all    3938 data
REM    209 parameters refined using      2 restraints

END

WGHT      0.0700      0.8635

REM Highest difference peak  0.445,  deepest hole -0.293,  1-sigma level  0.062
Q1    1   0.2857  0.8747  0.0862  11.00000  0.05    0.44
Q2    1   0.3035  0.8028  0.0220  11.00000  0.05    0.42
Q3    1   0.1838  0.5644 -0.0435  11.00000  0.05    0.34
Q4    1   0.3000  0.7315 -0.0414  11.00000  0.05    0.32
Q5    1   0.4619  0.6611 -0.2201  11.00000  0.05    0.32
Q6    1   0.2872  0.7595 -0.0546  11.00000  0.05    0.31
Q7    1   0.2210  0.6370 -0.0757  11.00000  0.05    0.31
Q8    1   0.2565  0.7585 -0.1210  11.00000  0.05    0.31
Q9    1   0.3097  0.5399  0.0146  11.00000  0.05    0.30
Q10   1   0.4644  0.6173 -0.1443  11.00000  0.05    0.29
Q11   1  -0.0118  0.8029  0.0043  11.00000  0.05    0.27
Q12   1   0.1544  0.4949  0.0054  11.00000  0.05    0.26
Q13   1  -0.0445  0.8164  0.1000  11.00000  0.05    0.26
Q14   1   0.2477  0.4667 -0.0565  11.00000  0.05    0.25
Q15   1   0.4932  0.7154  0.1385  11.00000  0.05    0.25
Q16   1   0.5318  0.6755 -0.1007  11.00000  0.05    0.23
Q17   1   0.1361  0.7223  0.1404  11.00000  0.05    0.23
Q18   1   0.2731  0.9597  0.1253  11.00000  0.05    0.22
Q19   1   0.4975  0.5471 -0.2090  11.00000  0.05    0.22
Q20   1   0.2373  0.7418  0.0987  11.00000  0.05    0.21
Q21   1   0.2583  0.9972  0.0620  11.00000  0.05    0.21
Q22   1   0.2313  1.0769  0.0213  11.00000  0.05    0.21
Q23   1   0.3665  0.9625  0.1984  11.00000  0.05    0.20
Q24   1   0.1099  0.5876 -0.1057  11.00000  0.05    0.20
Q25   1   0.2557  0.8229 -0.1746  11.00000  0.05    0.20
Q26   1   0.3428  0.6429 -0.1137  11.00000  0.05    0.20
Q27   1   0.1731  0.7548  0.2164  11.00000  0.05    0.19
Q28   1   0.3590  0.8550 -0.2179  11.00000  0.05    0.19
Q29   1   0.2555  1.0347  0.1791  11.00000  0.05    0.19
Q30   1   0.2721  0.9337 -0.2008  11.00000  0.05    0.18
Q31   1   0.6351  0.7419 -0.1237  11.00000  0.05    0.18
Q32   1   0.6328  0.7594 -0.0546  11.00000  0.05    0.18
Q33   1   0.0502  0.7466  0.0844  11.00000  0.05    0.18
Q34   1   0.3760  0.6598 -0.1166  11.00000  0.05    0.17
Q35   1   0.0939  0.6537  0.2062  11.00000  0.05    0.17
Q36   1   0.3371  0.5785 -0.2177  11.00000  0.05    0.17
Q37   1   0.3770  0.9043 -0.1395  11.00000  0.05    0.16
Q38   1   0.1108  0.4939 -0.1595  11.00000  0.05    0.16
Q39   1   0.5563  0.8005  0.1399  11.00000  0.05    0.16
Q40   1   0.4713  0.6185 -0.0998  11.00000  0.05    0.15
;
_shelx_res_checksum               75317
_shelx_hkl_file
;
   0   0  -2 327356. 424.248   6
   0   0  -3 24.1668 17.8091   6
   0   0  -4 999999. 1124.85   6
   0   0   5 40.7779 17.9141   6
   0   0  -5 29.9221 24.4611   6
   0   0   6 195.853 27.3132   6
   0   0  -6 330.136 36.0689   6
   0   0  -7 62.9395 30.4508   6
   0   0   7-28.2923 36.3461   1
   0   0  -8 136899. 610.610   6
   0   0   8 144145. 669.881   1
   0   0   9 45.7990 50.9493   1
   0   0  -9-20.6385 41.4962   6
   0   0  10 45036.3 426.817   1
   0   0 -10 42297.9 403.588   6
   0   0  11 22.2317 44.7507   9
   0   0  11 13.5277 50.3297   1
   0   0 -12 240338. 719.621   4
   0   0  12 248996. 1175.11   9
   0   0  13 32.8950 52.0596   9
   0   0 -13 29.7394 32.6368   4
   0   0  14 36134.7 311.814   3
   0   0 -14 35637.6 294.200   4
   0   0 -15 43.8860 34.3003   4
   0   0  15-31.4321 61.7439  13
   0   0  15 77.9618 46.6083   2
   0   0  15 118.779 64.2393   9
   0   0  15 23.5813 35.9828   3
   0   0 -16 17913.6 210.700   4
   0   0  16 17570.9 280.809   2
   0   0  17-31.1504 47.3439   2
   0   0 -17 8.26472 32.6467   4
   0   0  17 35.1432 65.0935  13
   0   0  18 92504.0 629.059   2
   0   0  18 91818.0 720.160  13
   0   0 -19 47.4850 28.3975   4
   0   0  19 33.6361 65.4267  13
   0   0 -20 15914.0 155.130   4
   0   0  20 15276.9 276.885  13
   0   0  21 59.0498 55.9350  13
   0   0  22 12335.5 212.834  13
   0   1  -1 95.6445 7.43943  12
   0   1  -1 101.666 10.0338   6
   0  -1   1 105.760 9.39985   6
   0   1  -3 1159.52 40.6454   6
   0   1  -4 15910.4 148.874   6
   0  -1  -4 14925.6 111.943   6
   0  -1  -5 14487.8 137.093   6
   0   1  -5 15337.6 161.832   6
   0  -1  -6 9623.12 134.091   6
   0   1  -6 9414.35 143.260   6
   0   1  -7 1133.96 60.2830   6
   0  -1  -7 1062.85 54.1267   6
   0  -1   8 638.123 69.2316   1
   0  -1  -8 468.511 49.5489   6
   0   1  -8 625.014 61.8415   6
   0   1  -9 29443.1 324.914   6
   0  -1   9 26814.5 334.805   1
   0  -1  10 179.660 60.7780   1
   0   1  11 120.835 45.6570   9
   0  -1  11 168.018 59.2725   1
   0   1 -11 163.382 50.6722   6
   0  -1  12 65083.9 593.358   1
   0   1 -12 62331.6 376.719   4
   0   1  13 5148.44 182.262   9
   0   1 -13 5754.54 185.345   6
   0  -1  13 5563.73 183.622   1
   0  -1 -13 4993.61 110.324   4
   0   1 -13 5321.03 116.183   4
   0   1 -14 40848.0 315.920   4
   0  -1  14 39528.2 373.896   3
   0  -1 -14 37010.1 296.948   4
   0   1  14 38345.5 511.807   9
   0   1  15 2394.84 146.649   9
   0  -1  15 2465.44 100.740   3
   0   1  15 2493.33 114.982   2
   0  -1  15 2252.96 129.089  13
   0  -1 -15 2465.48 82.6051   4
   0   1 -15 2703.41 89.5609   4
   0   1  15 2508.42 135.068  13
   0   1  16 9075.97 238.962  13
   0  -1 -16 8753.95 148.615   4
   0   1  16 9166.73 279.064   9
   0  -1  16 8996.19 158.618   3
   0  -1  16 8766.18 236.816  13
   0   1  16 8398.10 200.757   2
   0   1 -16 9610.68 154.219   4
   0  -1 -17 192.546 35.5145   4
   0   1  17 186.679 55.1119   2
   0   1  17 286.644 77.9176   9
   0   1  17 204.063 74.3781  13
   0  -1  17 274.537 77.8701  13
   0   1 -17 240.396 41.1293   4
   0  -1 -18 10418.1 150.643   4
   0   1  18 10509.2 253.012  13
   0   1  18 10669.6 223.015   2
   0  -1  18 10336.9 248.828  13
   0   1  18 11216.9 325.146   9
   0   1 -19 177.793 30.5542   4
   0   1  19 125.736 64.3280  13
   0  -1 -19 154.061 30.1514   4
   0   1  19 167.774 54.5971   2
   0  -1  19 121.873 65.9465  13
   0   1  20 1351.76 82.0699   2
   0   1  20 1056.92 92.9431  13
   0  -1  20 1244.57 94.5074  13
   0  -1 -20 1144.17 47.1643   4
   0   1 -20 1226.70 43.9216   4
   0  -1 -21 2041.25 50.9244   4
   0   1  21 2149.29 109.689  13
   0  -1  21 2122.92 107.359  13
   0   1  22 2377.34 100.951  13
   0  -1  22 2333.20 100.747  13
   0  -2   0 679018. 433.615  12
   0   2  -1 84379.0 142.228  12
   0  -2   1 83736.5 144.712  12
   0   2  -2 19428.9 108.999  12
   0   2  -2 19822.6 128.277   6
   0   2  -3 544388. 718.734  12
   0   2  -3 530742. 824.394   6
   0   2  -4 349373. 737.570   6
   0   2  -5 135618. 502.762   6
   0   2  -6 192204. 657.608   6
   0   2  -7 127993. 584.257   6
   0  -2   8 7016.58 175.700   1
   0   2  -9 155594. 758.771   6
   0  -2   9 148424. 822.778   1
   0   2  10 56816.5 464.751   9
   0   2 -10 61071.2 509.975   6
   0   2  11 14263.8 252.373   9
   0   2 -11 14015.7 255.007   6
   0   2 -11 13950.7 169.522   4
   0   2  12 117181. 767.157   9
   0   2 -12 117581. 502.620   4
   0   2 -13 659.390 74.8466   6
   0   2 -13 716.466 50.1705   4
   0  -2  13 825.145 99.6358   1
   0   2  13 663.283 76.4820   9
   0   2 -14 43878.2 316.708   4
   0  -2  14 44257.1 549.009   1
   0  -2  14 42895.6 419.421   3
   0  -2 -15 29298.6 263.838   4
   0  -2  15 33319.4 363.900   3
   0   2  15 32663.7 489.909   9
   0  -2  15 31989.5 441.634  13
   0   2  15 30985.5 429.806  13
   0   2 -15 35050.5 287.458   4
   0   2  15 31411.6 385.425   2
   0   2  16 1031.21 85.3742   2
   0   2 -16 1218.55 63.6359   4
   0  -2  16 1071.54 104.801  13
   0   2  16 1106.88 100.279  13
   0  -2  16 1114.78 81.2637   3
   0  -2 -16 969.570 56.5380   4
   0   2  16 1167.62 114.302   9
   0   2  17 12250.6 277.790  13
   0   2 -17 13819.3 179.473   4
   0   2  17 11717.9 241.520   2
   0  -2  17 11980.6 272.241  13
   0  -2  17 11926.5 178.505   3
   0   2  17 13604.3 340.203   9
   0  -2 -17 10924.3 155.670   4
   0   2  18 16180.5 377.207   9
   0  -2  18 14893.5 295.218  13
   0   2  18 15601.4 270.421   2
   0  -2 -18 14895.1 178.967   4
   0   2  18 16173.5 312.977  13
   0   2 -19 5414.07 91.5990   4
   0  -2  19 5329.51 177.072  13
   0   2  19 5254.98 178.891  13
   0   2  19 5466.59 158.363   2
   0  -2 -19 5209.77 102.421   4
   0  -2  20 450.768 71.4157  13
   0   2  20 560.122 62.6914   2
   0   2  20 540.550 76.8568  13
   0   2  20 508.657 95.5021   9
   0  -2 -20 461.115 34.4817   4
   0  -2  21 8203.03 187.396  13
   0   2  21 8265.91 164.579   2
   0  -2 -21 7687.73 98.0497   4
   0   2  21 8284.53 191.918  13
   0  -2  22 9096.31 177.330  13
   0   2  22 8824.98 176.496  13
   0  -3   0 66.6147 12.0596  12
   0  -3   1 2474.14 47.0592   6
   0  -3   1 2511.19 25.6760  12
   0   3  -2 199604. 273.824   6
   0   3  -2 204759. 300.345  12
   0   3  -3 7088.35 88.3621   6
   0   3  -3 7474.48 84.1552  12
   0   3  -4 25877.3 187.323  12
   0   3  -4 23134.6 186.979   6
   0   3  -5 94468.7 421.288   6
   0   3  -5 99390.8 412.636  12
   0   3  -6 17987.6 210.956   6
   0   3  -6 17844.8 194.223  12
   0   3  -7 83355.9 464.068   6
   0   3  -7 84734.3 465.533  12
   0   3  -8 3774.32 117.065   6
   0  -3   8 3487.17 135.968   1
   0   3  -8 3596.95 139.420   1
   0  -3   9 17598.2 300.438   1
   0   3  -9 17109.8 247.363   6
   0   3  -9 17300.2 304.155   1
   0  -3  10 5678.82 186.519   1
   0   3  10 5494.10 144.948   9
   0   3 -10 5085.15 174.792   1
   0   3 -10 5525.32 155.226   6
   0   3 -11 21093.8 197.935   4
   0   3 -11 20251.2 302.913   6
   0   3  11 20541.9 295.418   9
   0  -3  11 20361.1 361.855   1
   0  -3  12 9049.59 256.471   1
   0   3 -12 8638.57 135.031   4
   0   3 -12 8395.83 207.645   6
   0   3  12 8628.47 208.065   9
   0   3  13 20133.0 337.113   9
   0   3 -13 19468.4 201.100   4
   0  -3  13 20432.0 383.056   1
   0   3 -14 38689.7 288.468   4
   0   3  14 37810.9 490.699   9
   0  -3  14 38465.8 416.917   3
   0   3 -15 32745.4 272.485   4
   0  -3  15 32371.1 510.021   1
   0  -3  15 32014.0 382.190   3
   0   3  15 31147.5 466.607   9
   0   3  15 29302.0 383.559   2
   0   3  15 29948.9 430.889  13
   0   3  16 634.244 90.3283   9
   0  -3  16 561.099 75.7824   3
   0  -3 -16 532.763 46.7860   4
   0  -3  16 654.949 92.3029  13
   0   3 -16 648.304 49.6407   4
   0   3  16 714.424 81.1247   2
   0   3  16 504.562 88.2000  13
   0   3  17 2460.97 139.570  13
   0   3  17 2721.81 159.936   9
   0  -3  17 2329.95 135.453  13
   0  -3 -17 2119.17 73.0695   4
   0   3  17 2570.23 123.525   2
   0  -3  17 2449.58 109.128   3
   0   3 -17 2610.11 75.4402   4
   0  -3  18 8607.98 229.886  13
   0  -3  18 7163.25 126.681   3
   0  -3 -18 8354.17 133.692   4
   0   3  18 10163.4 291.782   9
   0   3  18 8855.83 236.627  13
   0   3  18 8893.87 209.566   2
   0   3  19 1785.09 134.475   9
   0   3  19 1868.23 101.818   2
   0  -3 -19 1692.22 62.1038   4
   0   3  19 1832.28 118.337  13
   0  -3  19 1793.83 112.936  13
   0  -3 -20 340.925 30.7568   4
   0  -3  20 317.084 62.5714  13
   0   3  20 234.680 65.9962  13
   0   3  20 380.288 59.6596   2
   0   3  20 249.580 74.8803   9
   0   3  21 8446.43 164.667   2
   0   3  21 8104.39 188.287  13
   0  -3  21 8068.29 183.364  13
   0   3  22 1704.06 86.4132  13
   0  -3  22 1623.56 80.9735  13
   0  -4   0 185599. 308.237  12
   0  -4   1 25922.8 172.905   6
   0  -4  -1 27760.2 147.646  12
   0  -4  -2 256611. 574.896  12
   0  -4   2 234900. 605.011   6
   0   4  -3 210516. 347.899  12
   0  -4   3 212316. 640.383   6
   0   4  -4 44847.4 227.497  12
   0   4  -4 41805.5 225.221   6
   0   4  -5 232212. 639.609   6
   0   4  -5 221761. 835.225   1
   0   4  -6 758.157 48.6291  12
   0   4  -6 807.195 70.7012   1
   0   4  -7 178381. 662.172   6
   0   4  -7 169884. 845.315   1
   0   4  -8 125.349 42.2504   6
   0   4  -8 131.405 56.4502   1
   0  -4   8 108.067 51.7456   1
   0  -4   9 93808.7 720.311   1
   0   4   9 90422.0 515.759   9
   0   4  -9 92698.4 551.431   6
   0   4  -9 90114.9 674.360   1
   0  -4  10 159.904 63.4424   1
   0   4 -10 237.977 48.4818   6
   0   4  10 205.261 41.7613   9
   0   4 -10 207.527 28.3145   4
   0   4 -11 10013.2 129.522   4
   0  -4  11 10201.7 275.748   1
   0   4 -11 10376.1 220.929   6
   0   4 -11 10024.2 256.021   1
   0   4  11 10048.1 205.502   9
   0   4  12 24617.7 342.483   9
   0   4 -12 23586.1 327.535   6
   0  -4  12 26358.8 454.444   1
   0   4 -12 24690.4 416.235   1
   0   4 -12 26293.2 215.828   4
   0   4 -13 266.270 73.1241   1
   0   4 -13 314.135 36.4867   4
   0  -4  13 189.920 59.1576   3
   0   4  13 100.099 52.7707   9
   0  -4  13 222.513 85.8378   1
   0   4 -14 616.853 88.6597   1
   0  -4  14 729.485 109.560   1
   0   4  14 620.564 86.2314  13
   0   4  14 627.346 74.5817   2
   0  -4  14 745.462 85.0579   3
   0   4 -14 678.616 45.7958   4
   0   4  14 556.084 77.5925   9
   0   4 -15 31104.5 506.350   1
   0  -4  15 30200.9 390.399   3
   0   4 -15 31475.3 237.065   4
   0   4  15 30248.4 442.130  13
   0   4  15 29901.4 392.292   2
   0  -4  15 31039.7 528.782   1
   0   4  15 30087.3 453.309   9
   0  -4  16 27083.1 419.144  13
   0   4 -16 29440.9 495.542   1
   0  -4  16 28643.3 503.372   1
   0   4  16 27820.7 453.387   9
   0  -4  16 28627.5 369.255   3
   0   4  16 27754.9 424.900  13
   0   4  16 26759.9 371.223   2
   0  -4  17 6453.01 208.359  13
   0   4  17 6352.12 210.284  13
   0  -4 -17 5723.78 114.952   4
   0   4  17 6901.40 236.948   9
   0   4 -17 6168.79 223.758   1
   0   4  17 6041.41 182.981   2
   0  -4  17 6228.29 172.473   3
   0  -4  18 3090.80 108.833   3
   0   4  18 3134.60 131.666   2
   0   4  18 3405.25 157.878  13
   0   4 -18 2940.84 150.724   1
   0  -4 -18 3045.78 85.2922   4
   0  -4  18 3060.81 146.197  13
   0   4  18 3143.12 167.555   9
   0  -4 -19 8005.70 126.547   4
   0   4  19 8447.02 221.456  13
   0   4  19 8400.90 195.431   2
   0  -4  19 8602.26 214.919  13
   0  -4  20 16.9336 55.0824  13
   0  -4 -20 41.2266 22.6536   4
   0   4  20 127.110 61.2015  13
   0   4  20 9.86467 46.4431   2
   0   4  21 22890.2 262.257   2
   0   4  21 23421.9 302.944  13
   0  -4  21 23092.8 291.234  13
   0   4  22 329.328 49.5711  13
   0  -4  22 380.337 46.9660  13
   0  -5   0 15.7794 10.5357  12
   0  -5  -1 85939.6 294.363  12
   0  -5  -2 29872.9 196.590  12
   0   5  -2 28217.9 312.939  10
   0   5  -3 1694.84 88.3654  10
   0   5  -3 1715.53 64.2483   1
   0  -5   3 1817.48 76.3015   6
   0  -5  -3 1776.54 58.3703  12
   0   5  -4 346.599 56.5616  10
   0   5  -4 172.838 40.5176   1
   0   5  -5 31270.3 305.182   1
   0   5  -5 31833.1 341.929  10
   0   5  -6 1653.78 85.7108   1
   0   5  -6 1663.22 58.7576   6
   0   5  -7 17431.5 263.866   1
   0   5  -7 16234.8 239.803  10
   0   5   8 12997.8 183.184   9
   0   5  -8 13010.8 243.731   1
   0   5  -8 13661.2 191.491   6
   0  -5   9 64089.0 637.637   1
   0   5  -9 63556.9 563.245   1
   0   5   9 65639.9 443.613   9
   0   5  -9 63699.6 454.971   6
   0  -5  10 32132.7 481.889   1
   0   5 -10 33043.8 337.404   6
   0   5  10 31674.3 335.957   9
   0   5 -10 31498.3 418.074   1
   0   5  11 18756.1 280.450   9
   0   5  12 4457.59 150.573   9
   0  -5  12 4669.14 217.167   1
   0   5 -12 4787.33 148.727   6
   0   5 -12 4660.79 189.644   1
   0   5  13 21639.2 345.398   9
   0  -5  13 23640.7 483.493   1
   0   5 -13 24130.6 428.626   1
   0  -5  13 23982.7 360.137   3
   0   5  13 22078.2 369.198  13
   0  -5  13 22906.8 315.106  11
   0   5  13 22574.3 337.176   2
   0   5  14 1015.13 94.1709   9
   0  -5  14 1099.74 131.929   1
   0   5  14 1017.16 94.1385   2
   0  -5  14 1297.55 105.424   3
   0   5  14 1035.89 106.878  13
   0  -5  14 976.247 87.6242  11
   0   5 -14 1352.06 117.884   1
   0   5  15 29964.8 399.484   2
   0   5  15 31373.0 458.444  13
   0  -5  15 31736.1 558.030   1
   0   5  15 31148.4 457.995   9
   0   5 -15 35126.8 539.369   1
   0  -5  15 34113.1 432.647   3
   0   5  16 12131.5 289.382  13
   0  -5  16 12890.1 267.234   3
   0   5  16 11923.2 296.488   9
   0  -5  16 12518.8 355.347   1
   0   5  16 11714.7 253.408   2
   0   5  17 7122.13 223.483  13
   0   5 -17 7355.04 234.418   1
   0   5  17 6760.96 193.672   2
   0   5  17 7272.68 239.005   9
   0  -5  17 6948.70 216.546  13
   0  -5  17 6757.75 239.640   1
   0  -5  17 6839.91 188.307   3
   0   5  18 2545.57 139.074  13
   0  -5  18 2412.21 109.271   3
   0   5  18 2441.63 119.158   2
   0  -5 -18 2315.34 75.8887   4
   0  -5  18 2157.36 125.421  13
   0   5  18 2774.17 157.122   9
   0  -5  19 56.6639 56.7250  13
   0   5  19 88.7916 56.5846   2
   0   5  19-16.3248 68.1798  13
   0   5  19-61.7634 63.7273   9
   0  -5 -19 47.1093 23.4836   4
   0   5  20 571.048 74.7817  13
   0   5  20 620.987 66.8978   2
   0  -5  20 459.618 65.4332  13
   0   5  21 19720.7 233.044   2
   0   5  21 20234.8 268.491  13
   0   6   0 32689.0 375.127  10
   0   6   1 87265.2 608.138  10
   0   6  -1 85544.3 600.750  10
   0   6  -2 12452.7 234.989  10
   0   6   2 12560.3 238.218  10
   0   6   3 206713. 935.023  10
   0   6  -3 205732. 548.342   1
   0   6   4 2687.37 120.187  10
   0   6  -4 2595.80 117.674  10
   0   6  -5 16295.0 272.166  10
   0   6   5 16551.8 267.435  10
   0   6  -5 17123.5 226.630   1
   0   6  -6 345.547 57.3404   8
   0   6  -6 479.083 57.7954   1
   0   6  -6 296.290 59.4095  10
   0   6  -7 38127.2 385.345   1
   0   6   7 37271.1 298.299   9
   0   6   8 2922.34 93.6588   9
   0   6  -8 2931.54 121.217   1
   0  -6   8 2745.15 105.348   4
   0   6   9 86713.9 530.833   9
   0   6  -9 88814.5 663.655   1
   0   6  10 1785.54 89.4574   9
   0   6 -10 1940.88 114.406   1
   0  -6  11 49051.5 444.976   5
   0   6 -11 47975.1 543.371   1
   0   6  11 47534.3 454.207   9
   0   6  12 70.2376 68.6214  13
   0  -6  12 339.166 91.6231   1
   0   6 -12 256.978 71.1451   1
   0   6  12 75.8903 51.9058   9
   0  -6  12 46.0534 65.9694  11
   0   6  12-16.4576 56.0531   2
   0   6 -13 2363.94 144.468   1
   0   6  13 1861.37 113.058   2
   0   6  13 2226.30 122.515   9
   0   6  13 2120.35 135.746  13
   0  -6  13 2036.52 120.772  11
   0  -6  13 2211.91 174.183   1
   0   6  14 573.473 89.0359  13
   0   6  14 641.293 85.4655   9
   0  -6  14 660.137 117.694   1
   0   6  14 617.736 81.1725   2
   0  -6  14 845.110 99.0246   3
   0  -6  14 597.684 86.7808  11
   0   6 -14 563.096 87.2792   1
   0   6 -15 83550.1 783.548   1
   0   6  15 82601.1 746.512   9
   0   6  15 81308.3 739.197  13
   0   6  15 80716.0 658.631   2
   0  -6  15 80769.8 923.382   1
   0   6  16 3428.98 147.683   2
   0  -6  16 3513.57 154.653   3
   0   6 -16 3527.63 166.160   1
   0   6  16 3188.34 164.279   9
   0   6  16 3385.07 167.218  13
   0  -6  16 3361.45 209.019   1
   0  -6  17 17231.6 401.010   1
   0   6 -17 18859.4 355.623   1
   0  -6  17 18158.2 300.755   3
   0  -6  17 17623.6 329.037  13
   0   6  17 17401.4 359.084   9
   0   6  17 17687.5 300.062   2
   0   6  17 18246.1 343.101  13
   0   6  18 2300.28 138.303   9
   0  -6  18 2013.91 119.431  13
   0   6  18 2245.08 113.166   2
   0  -6  18 2166.07 107.344   3
   0   6  18 2041.49 125.881  13
   0  -6 -19 23223.7 199.769   4
   0   6  19 24280.0 309.282   2
   0  -6  19 23924.9 331.859  13
   0   6  19 24990.0 351.246  13
   0   6  19 24936.7 394.277   9
   0  -6  20 4798.85 138.656  13
   0   6  20 5209.03 151.896  13
   0   6  20 5145.55 135.379   2
   0  -6  21 42400.6 329.602  13
   0   6  21 41899.4 311.523   2
   0   7   0-8.34763 58.2176   8
   0   7   0 3.90946 55.3662  10
   0   7   1 5412.87 176.480  10
   0   7   1 4980.08 172.670   8
   0   7  -1 5210.82 170.376  10
   0   7  -1 5020.28 172.075   8
   0   7   2 20820.3 330.259  10
   0   7   2 20533.4 337.752   8
   0   7  -2 19758.9 317.639  10
   0   7  -2 19699.3 326.683   8
   0   7  -3 22587.0 348.902   8
   0   7   3 22537.7 347.256  10
   0   7  -3 21982.7 335.315  10
   0   7   4 714.824 86.6889   8
   0   7  -4 609.887 78.1410   8
   0   7  -4 654.944 74.6637  10
   0   7  -4 534.615 26.7316   1
   0   7   4 680.058 77.9768  10
   0   7   4 635.230 53.2067   9
   0   7  -5 715.977 50.7106   1
   0   7   5 746.128 55.3570   9
   0   7  -5 849.841 83.1307  10
   0   7  -5 620.017 72.0573   8
   0   7   5 717.526 82.5818   8
   0   7  -6 8500.92 215.171  10
   0   7  -6 9665.95 180.239   1
   0   7   6 9434.53 166.005   9
   0   7  -6 8166.81 209.889   8
   0   7   7 6604.54 144.356   9
   0  -7   7 6938.98 158.025   4
   0  -7   8 4546.33 137.543   4
   0   7  -8 4605.10 145.978   1
   0   7   8 4204.99 122.812   9
   0   7  -9 1866.44 104.487   1
   0   7   9 1732.51 88.5947   9
   0   7 -10 25117.3 365.520   1
   0   7  10 24247.1 327.343   9
   0   7  11 9630.06 250.393  13
   0   7 -11 10270.6 249.088   1
   0   7  11 9756.38 230.556   2
   0  -7  11 10477.5 226.927   5
   0   7  11 9982.25 222.705   9
   0  -7  11 9566.46 227.491  11
   0   7  12 854.833 100.386  13
   0  -7  12 878.311 124.618   1
   0  -7  12 809.990 93.7448   5
   0   7 -12 870.040 95.0642   1
   0   7  12 663.387 79.7641   2
   0   7  12 771.462 84.9939   9
   0  -7  13 5761.02 277.405   1
   0   7  13 5543.31 205.325  13
   0   7  13 5127.28 179.494   2
   0   7  13 5269.30 184.334   9
   0   7 -13 5447.84 192.443   1
   0  -7  13 5713.21 183.124  11
   0  -7  14 5595.72 177.681  11
   0  -7  14 6117.62 286.854   1
   0   7  14 5393.60 204.631  13
   0  -7  14 6313.38 210.116   3
   0   7 -14 5848.99 199.114   1
   0   7  14 5734.81 189.432   2
   0   7  14 5716.78 199.266   9
   0   7  15 17995.2 349.886   9
   0   7  15 17342.2 345.119  13
   0   7 -15 18769.6 343.604   1
   0   7  15 17241.5 310.235   2
   0  -7  15 18196.8 459.163   1
   0  -7  15 17797.2 333.385   3
   0   7  16 2599.05 129.423   2
   0   7  16 2504.19 143.550   9
   0  -7  16 2651.65 188.053   1
   0   7  16 2787.40 151.656  13
   0  -7  16 2635.46 138.606   3
   0  -7  17 6998.50 208.417  13
   0   7  17 7603.79 220.527  13
   0  -7  17 7993.98 205.702   3
   0   7  17 7322.37 225.342   9
   0   7  17 7544.62 195.839   2
   0  -7  18 26538.0 360.600  13
   0   7  18 25717.9 330.844   2
   0   7  18 25374.7 390.062   9
   0  -7  18 27226.1 323.337   3
   0   7  18 27164.3 379.046  13
   0  -7  19 387.955 46.6548   3
   0  -7  19 416.240 62.1935  13
   0   7  19 425.105 60.5500   2
   0   7  19 440.997 69.8152  13
   0   7  20 80.9969 48.0099  13
   0   7  20 98.3009 43.2471   2
   0  -7  20 103.754 45.1204  13
   0   8   0 23351.4 382.141   8
   0   8   0 23840.6 379.116  10
   0   8  -1 10719.8 254.670  10
   0   8  -1 10346.6 257.820   8
   0   8   1 10712.9 263.563   8
   0   8  -2 5278.12 182.761  10
   0   8  -2 5079.62 186.113   8
   0   8   2 5284.94 188.517  10
   0   8   2 5523.88 196.403   8
   0   8  -3 47599.3 525.994  10
   0   8   3 49594.6 551.743  10
   0   8   3 51125.1 581.207   8
   0   8  -3 46724.3 540.646   8
   0   8   4 39242.8 517.844   8
   0   8  -4 37951.1 491.028   8
   0   8  -4 37569.8 475.761  10
   0   8  -5 19000.5 341.651  10
   0   8  -5 19179.0 354.384   8
   0   8  -6 86220.6 708.206  10
   0   8  -6 83483.3 723.789   8
   0   8  -7 6820.60 215.051   8
   0   8   7 7151.10 164.822   9
   0   8  -8 7623.49 163.598   1
   0  -8   8 7967.56 189.114   4
   0   8   8 8112.12 182.339   9
   0   8   9 46123.3 446.738   9
   0  -8   9 47084.7 462.312   5
   0   8  10 7124.00 191.685   9
   0   8 -10 7085.52 180.015   1
   0  -8  10 7688.91 213.543  11
   0  -8  10 8007.26 208.483   5
   0   8  10 7036.64 218.649  13
   0   8  10 7333.57 203.738   2
   0   8  11 26750.5 422.001  13
   0   8  11 27684.5 392.843   2
   0   8  11 29052.5 391.403   9
   0  -8  11 27943.6 378.648   5
   0   8 -11 26333.1 352.661   1
   0   8  12 52140.9 543.616   9
   0  -8  12 51105.0 495.484   5
   0   8 -12 50808.0 500.109   1
   0   8  12 50372.8 584.197  13
   0   8  12 53480.5 548.407   2
   0  -8  12 53026.1 539.090  11
   0   8  13 7810.73 217.287   2
   0  -8  13 7499.42 213.393  11
   0   8  13 7790.42 226.025   9
   0   8 -13 7361.79 196.379   1
   0   8  13 7504.10 239.920  13
   0   8 -14 37154.5 421.530   1
   0  -8  14 38502.3 435.034  11
   0   8  14 38375.0 492.552   9
   0   8  14 38243.5 464.896   2
   0   8  14 37896.7 506.094  13
   0   8  15 18664.4 343.640   9
   0   8  15 18339.2 348.901  13
   0  -8  15 17681.0 460.706   1
   0  -8  15 17988.3 259.174  11
   0   8 -15 17691.2 276.603   1
   0   8  15 18539.1 318.485   2
   0  -8  15 19437.1 348.812   3
   0   8  16 6307.33 202.278   9
   0  -8  16 6800.92 204.073   3
   0   8  16 6635.88 190.970   2
   0   8  16 6488.69 207.864  13
   0  -8  17 13290.8 265.869  13
   0  -8  17 14132.5 264.837   3
   0   8  17 12940.3 268.654   9
   0   8  17 14199.5 281.644  13
   0   8  17 13057.0 244.920   2
   0  -8  18 23593.4 315.598  13
   0   8  18 23177.3 298.004   2
   0   8  19 20780.1 254.212   2
   0  -8  19 20055.2 252.965  13
   0   8  20 1787.33 70.1616   2
   0   9   0 21.0281 62.8071   8
   0   9   0-31.3464 65.8522  10
   0   9   1 1541.70 118.252  10
   0   9  -1 1421.60 115.419  10
   0   9  -1 1570.38 124.402   8
   0   9   1 1456.01 118.902   8
   0   9  -2 4980.78 198.777   8
   0   9  -2 4686.72 184.996  10
   0   9   2 5223.67 206.982   8
   0   9   3 2794.85 160.623   8
   0   9  -3 2427.86 150.655   8
   0   9  -3 2550.20 143.085  10
   0   9  -4 1962.32 136.503   8
   0   9   4 1927.56 138.422   8
   0   9   5 38065.9 419.791   9
   0  -9   5 38414.7 362.125   4
   0  -9   6 11443.6 208.590   4
   0  -9   6 11915.9 219.149   5
   0   9   6 12288.3 331.058   8
   0   9   6 12121.2 238.619   9
   0   9   7 48429.8 468.194   9
   0  -9   7 47977.2 451.266   4
   0   9   8 24.8541 69.0852  13
   0  -9   8 109.669 69.3010   4
   0   9  -8 25.6162 63.6608   8
   0   9   8-23.2608 48.9141   9
   0  -9   8 84.2071 65.0581   5
   0   9   9 602.340 89.0527  13
   0   9   9 473.234 73.6744   2
   0   9   9 684.775 75.9962   9
   0  -9   9 635.580 90.0331   5
   0   9  10 883.039 91.5379   2
   0  -9  10 983.982 99.1329   5
   0  -9  10 972.577 106.659  11
   0   9  10 715.477 76.0261   9
   0   9  10 835.549 100.443  13
   0   9  11 27463.1 374.480   9
   0  -9  11 30948.7 420.096  11
   0   9  11 28625.0 442.049  13
   0   9  11 28888.4 406.387   2
   0  -9  11 31333.9 402.832   5
   0   9  12 937.232 87.7379   9
   0   9  12 591.118 97.3553  13
   0   9  12 859.100 95.9046   2
   0  -9  12 762.762 101.091  11
   0  -9  12 809.449 99.1192   5
   0  -9  13 406.404 93.8110  11
   0   9  13 242.958 60.1809   9
   0   9  13 390.061 90.4644  13
   0   9  13 419.648 82.4734   2
   0   9  14 8912.86 248.058  13
   0  -9  14 8644.95 345.369   1
   0  -9  14 9108.50 218.662  11
   0   9  14 9186.48 229.317   2
   0   9  15 1992.97 117.267   2
   0  -9  15 1843.05 99.7358  11
   0   9  15 1715.75 120.831  13
   0  -9  15 2016.12 123.913   3
   0   9  15 1650.54 104.721   9
   0  -9  16 18.8173 60.8650   3
   0   9  16 45.9833 58.4988   2
   0   9  16-30.8369 64.3148  13
   0   9  17 5106.17 149.938   2
   0  -9  17 5211.78 157.222  13
   0   9  17 5424.03 170.308  13
   0  -9  18 10705.4 188.133  13
   0  -9  18 10317.6 175.265   3
   0   9  18 10792.7 189.758   2
   0   9  19 3249.21 94.0726   2
   0  10   0 100115. 915.706   8
   0  10   1 173.536 87.6076   8
   0  10  -1 54.5506 78.8949   8
   0  10  -2 37011.7 561.206   8
   0  10   2 40410.9 598.387   8
   0  10   3 276.915 90.9998   8
   0  10  -3 194.158 77.8855   8
   0  10  -4 92.8732 79.9210   8
   0  10   4 77.3108 85.1053   8
   0  10  -5 11.9939 79.2311   8
   0  10   5 114.980 91.8075   8
   0  10   5 188.534 75.0484  13
   0 -10   5 190.349 54.6193   4
   0  10   6 48182.3 688.858   8
   0 -10   6 45314.5 436.335   4
   0  10   6 46810.9 554.057  13
   0 -10   6 46346.5 443.886   5
   0  10  -6 43646.7 631.537   8
   0 -10   7 70.9158 66.6271   5
   0  10  -7 106.382 82.1735   8
   0  10   7 130.907 77.1018  13
   0 -10   7 174.063 70.6961   4
   0  10   7 199.440 69.9220   2
   0  10   8 66146.0 592.629   2
   0 -10   8 66873.9 570.065   5
   0  10   8 67047.1 670.185  13
   0 -10   8 66368.0 573.623   4
   0  10   9 862.772 108.692  13
   0 -10   9 1141.68 109.225   5
   0  10   9 1198.18 99.4298   2
   0  10  10 13972.6 270.488   9
   0  10  10 14106.2 318.294  13
   0 -10  10 15120.7 299.926  11
   0  10  10 14864.4 291.732   2
   0 -10  10 15408.2 291.984   5
   0  10  11 516.730 98.7925  13
   0 -10  11 372.143 89.7566   5
   0  10  11 357.623 76.0266   2
   0  10  11 576.773 80.0399   9
   0 -10  11 485.461 92.3659  11
   0 -10  12 71696.9 572.864   5
   0  10  12 72838.0 688.615  13
   0 -10  12 74192.3 629.119  11
   0  10  12 71743.1 595.966   9
   0  10  12 74463.0 638.385   2
   0  10  13 1936.55 106.353   9
   0  10  13 1855.72 129.998  13
   0 -10  13 1988.94 125.401  11
   0  10  13 2270.66 127.614   2
   0  10  14 2205.78 120.956   2
   0  10  14 2103.85 129.942  13
   0 -10  14 2308.60 124.292  11
   0  10  14 2267.13 108.555   9
   0 -10  15 1367.88 102.184   3
   0 -10  15 1020.89 68.1508  11
   0  10  15 1362.02 108.140  13
   0  10  15 1130.67 89.3836   2
   0  10  16 5329.26 151.809   2
   0 -10  16 5181.96 161.908   3
   0  10  17 483.212 56.0753   2
   0 -10  17 346.992 59.3416   3
   0 -10  17 371.899 49.3158  13
   0  10  17 456.208 64.4075  13
   0  10  18 14974.7 190.861   2
   0  11   0 140.084 93.8550   8
   0  11  -1 1294.44 139.263   8
   0  11   1 1198.52 141.390   8
   0  11   2 15003.8 396.931   8
   0  11  -2 14818.6 381.217   8
   0  11   3 167.686 92.3414   8
   0  11   3 200.355 82.4535  13
   0  11  -3 37.6873 91.8460   8
   0  11   4 13004.1 374.973   8
   0  11   4 12870.6 297.532  13
   0  11   5 21389.2 381.553  13
   0  11  -5 21504.8 471.515   8
   0 -11   5 20638.1 287.193   4
   0  11  -6 52.1796 85.9481   8
   0  11   6 89.3153 97.5130   8
   0 -11   6-29.0662 62.7561   5
   0 -11   6-29.4094 64.3958   4
   0  11   6-43.3229 84.4919  13
   0  11   7 1847.57 135.397  13
   0 -11   7 1600.20 106.473   5
   0 -11   7 1662.80 111.837   4
   0  11  -7 1672.37 148.857   8
   0  11   8 4834.20 193.455  13
   0  11   8 4992.02 173.302   2
   0 -11   8 4885.73 170.580   5
   0  11  -8 4933.14 230.831   8
   0  11   9 1751.73 130.580  13
   0 -11   9 1926.03 122.493   5
   0 -11   9 2021.64 130.560  11
   0  11   9 1757.63 114.326   2
   0  11  10 85.5239 82.0656  13
   0  11  10 55.0389 64.3124   2
   0 -11  10 32.5961 68.3748  11
   0 -11  10 26.3299 80.3248   5
   0  11  11 1220.63 115.676  13
   0 -11  11 954.430 98.7554  11
   0  11  11 985.431 94.1684   2
   0 -11  11 986.473 102.683   5
   0 -11  12 12531.4 255.784  11
   0  11  12 12772.1 280.679  13
   0  11  12 12711.1 254.657   2
   0 -11  13 151.201 76.1105  11
   0  11  13 144.241 61.0962   2
   0  11  13 164.013 73.6256  13
   0  11  14 7626.92 185.346   2
   0  11  14 7891.76 204.551  13
   0 -11  14 7797.26 170.764  11
   0 -11  15 1640.83 98.6954   3
   0  11  15 1603.54 98.7096  13
   0  11  15 1553.33 87.9750   2
   0 -11  16 2377.60 103.878   3
   0 -11  16 2498.08 90.6126  13
   0  11  16 2721.84 108.849  13
   0  11  16 2785.10 99.1695   2
   0  12   0 65929.9 838.090   8
   0  12   1 13892.7 400.828   8
   0  12  -1 13430.9 386.195   8
   0  12  -2 6787.24 280.493   8
   0  12   2 6949.64 292.266   8
   0  12  -3 15174.7 409.388   8
   0  12   3 16438.8 447.897   8
   0 -12   4 9742.66 204.146   4
   0  12  -4 9556.75 335.085   8
   0 -12   5 5255.17 164.345   5
   0  12   5 5675.93 279.108   8
   0 -12   5 5003.71 159.530   4
   0  12  -5 4945.63 242.475   8
   0  12   5 5124.07 194.909  13
   0  12  -6 33268.5 601.968   8
   0 -12   6 34306.3 403.689   5
   0  12   6 34289.1 466.950  13
   0 -12   7 2104.98 120.802   5
   0  12  -7 2121.61 171.435   8
   0 -12   7 2016.06 119.806   4
   0  12   7 2266.28 141.129  13
   0  12   8 27305.9 415.377  13
   0 -12   8 26811.9 361.808   5
   0  12  -8 27212.0 528.664   8
   0  12   9 23955.5 339.053   2
   0 -12   9 23035.1 331.129   5
   0  12   9 23270.8 377.067  13
   0  12  10 35660.9 452.320  13
   0 -12  10 36140.0 422.378  11
   0  12  10 35530.3 403.961   2
   0  12  11 5600.16 164.367   2
   0  12  11 5456.00 182.941  13
   0 -12  11 5580.61 174.450  11
   0 -12  11 5345.41 162.960   5
   0  12  12 65984.8 512.851   2
   0 -12  12 66648.2 525.788  11
   0  12  12 66603.4 573.444  13
   0  12  13 12204.9 213.664   2
   0  12  13 12386.3 237.874  13
   0 -12  13 11827.5 209.261  11
   0  12  14-53.6795 45.1483   2
   0  12  14 48.0254 50.9183  13
   0 -12  14 8.27923 41.5369  11
   0  12  15 7246.72 134.407   2
   0  12  15 6758.41 147.332  13
   0  13   0 87.5971 101.127   8
   0  13   1 419.702 114.523   8
   0  13  -1 143.491 109.001   8
   0  13   2 12281.7 395.970   8
   0  13  -2 11654.3 368.020   8
   0  13  -3 1302.29 150.931   8
   0  13   3 827.330 137.707   8
   0  13   4 712.956 130.795   8
   0  13  -4 982.436 135.549   8
   0 -13   4 842.499 83.8708   5
   0  13  -5 5429.88 256.220   8
   0  13   5 5916.03 279.131   8
   0 -13   5 5348.12 170.898   4
   0 -13   5 5490.84 168.980   5
   0 -13   6 12124.4 238.664   5
   0 -13   6 11407.2 240.808   4
   0  13  -6 12256.1 374.192   8
   0 -13   7 2793.60 129.434   5
   0  13  -7 3341.09 202.772   8
   0 -13   8 827.747 86.2579  11
   0 -13   8 714.813 88.5138   5
   0 -13   9 226.557 67.5950  11
   0 -13   9 222.142 73.8916   5
   0 -13  10 762.381 82.7726   5
   0 -13  10 873.279 86.2049  11
   0 -13  11 470.983 75.2864  11
   0 -13  11 515.484 63.5721   5
   0 -13  12 167.093 58.8974  11
   0 -13  13 279.551 48.7934  11
   0  14   0 32588.1 607.079   8
   0  14  -1 6931.87 291.609   8
   0  14   1 7608.01 306.422   8
   0  14   2 6116.80 290.161   8
   0  14  -2 5652.36 266.597   8
   0 -14   3 72047.3 586.518   4
   0 -14   3 73107.9 572.316   5
   0  14   3 74176.2 940.916   8
   0 -14   4 3735.15 146.982   5
   0  14  -4 3970.26 219.793   8
   0 -14   4 3876.92 148.360   4
   0  14   4 4148.58 238.602   8
   0  14  -5 18210.9 436.386   8
   0 -14   5 19111.7 293.371   5
   0 -14   6 833.902 86.5215   5
   0 -14   7 33093.7 367.269   5
   0 -14   8 1943.80 110.671  11
   0 -14   8 1587.09 98.0964   5
   0 -14   9 32994.2 330.451   5
   0 -14   9 35519.9 376.981  11
   0 -14  10 4001.22 105.821   5
   0 -14  10 4996.26 144.806  11
   0 -14  11 4553.94 123.823  11
   0 -14  12 2915.36 77.6705  11
   0 -15   2 6222.08 184.580   5
   0 -15   2 5714.62 177.736   4
   0 -15   3 3103.54 130.970   5
   0 -15   3 2926.96 130.772   4
   0 -15   4 22073.4 316.154   5
   0 -15   5 2797.02 127.170   5
   0 -15   6 1027.36 89.6234   5
   0 -15   7 10760.7 218.717  11
   0 -15   7 9298.14 186.349   5
   0 -15   8 1900.02 88.3069   5
   0 -15   8 2086.53 107.999  11
   0 -16   2 919.061 86.1169   5
   0 -16   3 41472.7 404.914   5
  -1   0  23 25800.3 277.502  13
  -1   0  22 12.1132 50.5215  13
  -1   0  21 5621.37 143.849   2
  -1   0  21 5380.28 167.546  13
  -1   0  20 1.77179 45.5707   2
  -1   0  20-27.5581 62.5718  13
   1   0 -20 13.7571 23.5704   4
  -1   0  19 9854.90 213.825   2
   1   0 -19 9496.49 140.994   4
  -1   0  19 9668.97 241.340  13
  -1   0  18-32.0556 65.7395  13
  -1   0  18 62.1829 55.3030   2
   1   0 -18 49.3655 33.0195   4
  -1   0  17 1008.74 101.597  13
   1   0 -17 1016.83 60.4720   4
  -1   0  17 1007.29 111.707   9
  -1   0  17 916.229 82.0128   2
   1   0 -16 22.6394 35.3494   4
  -1   0  16 82.7921 71.1747  13
  -1   0  16 28.3473 49.4421   2
  -1   0  16-37.0848 67.1388   9
  -1   0  15 9723.79 249.972  13
  -1   0  15 9427.22 271.354   9
   1   0 -15 9257.02 159.346   4
  -1   0  15 8923.09 203.877   2
   1   0 -14 106.964 36.4547   4
  -1   0  14 5.96825 49.7088   9
   1   0 -13 497.186 47.0042   4
  -1   0  13 651.256 73.5602   9
  -1   0  12-32.7506 41.7653   9
  -1   0  11 26756.3 276.910   1
  -1   0  11 25482.6 335.759   9
  -1   0  10-86.0565 45.3361   1
   1   0  -9 161263. 751.903   6
  -1   0   9 188645. 698.188   1
  -1   0   8 6.15731 38.6077   1
   1   0  -8 1.24729 38.6440   6
   1   0  -7 23076.4 231.832   6
   1   0  -6-1.75631 24.9619   6
   1   0  -5 98679.7 394.891   6
   1   0  -4 10.8180 24.4356   6
   1   0  -3 118137. 364.594  12
   1   0  -3 98284.4 342.448   6
   1   0  -2 44.8807 20.6272   6
   1   0  -2 8.53525 12.8572  12
   1   0  -1 171528. 341.191  12
  -1   0   1 172481. 349.460  12
   1   0   0 40.7744 15.1367  12
  -1   0   0 49.4573 14.5299  12
  -1   0   0 24.1359 10.5649   6
   1   0   1 22159.6 152.311  12
  -1   0  -1 21505.8 141.140  12
   1   0   2 18.9981 25.3478  12
  -1   0  -2 19.4519 20.9062  12
  -1   0  -2 5.80123 20.0633   6
  -1   0  -3 14102.4 146.289  12
  -1   0  -3 15249.2 139.700   6
  -1   0  -4 13.6477 25.5686   6
  -1   0  -4 48.6295 23.7791  12
  -1   0  -5 956.280 52.7394  12
  -1   0  -5 1022.68 50.0902   6
   1   0   6 25.9514 37.9462   6
  -1   0  -6 25.6810 29.8724   6
  -1   0  -6 1.49168 26.3314  12
   1   0   7 7155.36 139.170   6
  -1   0  -7 7132.08 138.439   6
   1   0   7 7437.29 177.272   1
  -1   0  -8 94.6101 44.3366   6
   1   0   8 39.8566 41.2237   6
   1   0   8-28.6313 58.0046   1
   1   0   9 502.075 75.9696   1
  -1   0  -9 509.207 59.2595   6
  -1   0 -10 59.5483 39.3693   6
   1   0  10 52.0936 60.8774   1
   1   0  11 42.7005 48.4853   9
  -1   0 -11 31.0467 41.1655   6
  -1   0 -11 78.0697 30.3658   4
  -1   0 -12-6.76073 29.2118   4
   1   0  12 21.8607 56.2923   9
  -1   0 -12-28.8406 39.8466   6
  -1   0 -13 4967.86 173.057   6
  -1   0 -13 4792.17 108.076   4
   1   0  14 134.414 52.7330   3
   1   0  14 6.76789 59.2827  13
  -1   0 -14-9.54318 30.5826   4
   1   0  15 365.489 53.8454   3
  -1   0 -15 296.934 42.2447   4
   1   0  15 415.530 75.7100  13
   1   0  16-7.56645 61.3950  13
  -1   0 -16 66.4500 35.2805   4
   1   0  17 3428.27 152.629  13
  -1   0 -17 3812.45 93.2487   4
  -1   0 -18 26.9674 26.5747   4
   1   0  18 87.0850 62.0980  13
  -1   0 -19 9425.77 121.051   4
   1   0  19 9417.77 221.661  13
   1   0  20-8.81695 54.4843  13
  -1   0 -20-12.1045 15.8074   4
   1   0  21 570.873 64.9065  13
   1   0  22 2.18540 36.7805  13
  -1  -1  23 1244.06 69.8926  13
  -1   1  22 6958.97 140.178   2
  -1   1  22 6881.08 169.072  13
  -1  -1  22 6652.53 165.420  13
  -1   1  21 4006.72 146.565  13
   1  -1 -21 3857.77 76.8656   4
  -1  -1  21 4066.25 145.718  13
  -1   1  21 4129.58 127.691   2
   1  -1 -20 77.0464 26.3595   4
  -1   1  20 70.8065 50.1646   2
  -1  -1  20 134.638 69.0221  13
  -1   1  20 109.045 62.9684   9
   1   1 -20 169.217 29.5480   4
  -1   1  20 144.351 66.2188  13
   1   1 -19 32932.9 259.003   4
   1  -1 -19 30498.5 250.130   4
  -1  -1  19 32557.1 371.030   2
  -1   1  19 31922.7 380.601   2
  -1   1  19 34247.2 554.071   9
  -1   1  19 33359.7 439.939  13
  -1  -1  19 31583.8 423.785  13
  -1   1  18 254.052 60.5901   2
  -1   1  18 305.669 73.1625   9
  -1   1  18 325.569 80.6359  13
   1   1 -18 319.425 40.5568   4
   1  -1 -18 317.681 41.5120   4
  -1  -1  18 365.787 61.4318   2
  -1  -1  18 258.439 75.3503  13
  -1  -1  17 3518.06 133.772   2
  -1   1  17 3305.07 135.167   2
  -1   1  17 3476.42 160.959  13
   1  -1 -17 3533.78 97.9594   4
  -1   1  17 3662.75 181.644   9
  -1  -1  17 3758.43 166.691  13
   1   1 -17 3857.31 104.034   4
   1  -1 -16 6582.37 134.746   4
  -1  -1  16 7237.75 223.848  13
  -1   1  16 7094.87 218.657  13
   1   1 -16 7476.17 146.445   4
  -1   1  16 7328.88 243.960   9
  -1  -1  16 7163.23 186.050   2
  -1   1  16 6819.83 185.399   2
  -1  -1  15 8833.12 240.011  13
   1   1 -15 8979.25 162.077   4
  -1   1  15 9421.09 244.009  13
  -1   1  15 8532.13 249.696   9
  -1   1  15 8533.61 203.679   2
   1  -1 -15 7972.38 144.927   4
  -1  -1  15 8227.82 193.907   2
  -1   1  14 4406.25 171.634   9
   1   1 -14 4895.54 118.282   4
   1  -1 -14 4141.13 104.613   4
  -1  -1  14 4268.52 178.989   9
  -1  -1  14 4638.41 124.330   3
  -1  -1  13 2848.22 123.249   1
  -1   1  13 2992.46 134.200   9
   1   1 -13 2985.64 143.085   6
  -1  -1  13 2856.62 141.283   9
   1   1 -13 2917.43 92.4429   4
   1   1 -12 773.233 51.8793   4
  -1  -1  12 520.133 66.4697   1
   1   1 -12 445.006 65.5380   6
  -1  -1  12 532.316 64.5757   9
  -1   1  12 840.872 72.9005   9
  -1  -1  11 72868.7 585.855   9
  -1   1  11 74005.1 546.579   9
  -1  -1  10 302.584 57.9027   1
   1   1 -10 254.667 54.8965   6
   1   1  -9 93625.2 577.794   6
  -1  -1   9 93995.4 570.668   1
  -1  -1   8 144.471 48.2532   1
   1   1  -8 97.7283 52.8907   6
   1   1  -7 122512. 574.940   6
  -1  -1   7 129838. 595.090   1
   1   1  -6 19815.3 209.284   6
   1  -1  -6 16241.5 159.631   6
   1   1  -5 248627. 679.822   6
   1   1  -4 130557. 451.835   6
   1  -1  -3 81838.9 325.503  12
   1   1  -3 64709.4 289.537   6
   1  -1  -2 90671.8 281.790  12
   1   1  -2 89595.8 322.610   6
   1   1  -1 688145. 628.888  12
  -1   1   1 706205. 765.409  12
  -1  -1   1 688671. 655.441  12
  -1  -1   0 3934.18 55.8130   6
  -1  -1   0 3847.38 56.0330  12
   1   1   0 3881.29 64.8551   6
  -1   1   0 3754.89 58.9385  12
   1   1   1 712249. 824.424  12
  -1   1  -1 687001. 641.301   6
   1   1   1 697007. 830.367   6
  -1  -1  -1 697691. 780.568  12
   1  -1   1 702963. 875.597  12
   1   1   2 283252. 560.404   6
  -1   1  -2 278825. 588.233  12
   1  -1   2 274823. 605.659  12
  -1  -1  -2 287865. 576.781  12
  -1  -1  -2 287769. 515.714   6
  -1  -1  -3 32620.9 220.808  12
  -1  -1  -3 34349.5 202.239   6
  -1   1  -3 34225.4 207.504   6
  -1   1  -3 32083.9 221.077  12
   1   1   3 34461.0 200.005   6
  -1  -1  -4 192693. 527.368   6
  -1   1  -4 192783. 606.005  12
  -1   1  -5 115461. 515.252  12
  -1  -1  -5 119231. 521.994  12
  -1  -1  -5 125635. 468.316   6
  -1   1  -5 122801. 473.756   6
  -1   1  -6 62723.1 412.370  12
  -1  -1  -6 62506.5 360.539   6
  -1  -1  -6 61637.9 414.291  12
   1  -1   7 139152. 746.814   1
  -1  -1  -7 141164. 588.638   6
  -1  -1  -8 884.469 63.9159   6
  -1   1  -8 881.084 67.0072   6
   1  -1   8 811.378 81.8586   1
  -1   1  -9 146879. 703.466   6
   1  -1   9 147762. 847.351   1
  -1  -1  -9 147898. 700.147   6
   1   1  10 46620.3 480.348   9
   1  -1  10 48149.0 520.979   1
   1   1  11 405234. 1508.81   9
   1  -1  11 405148. 1572.36   1
  -1   1 -11 417081. 1371.40   6
   1   1  11 413663. 1252.90   1
  -1   1 -11 407423. 892.039   4
   1  -1  12 296.872 76.7905   1
  -1   1 -12 498.546 43.3470   4
   1   1  12 397.822 66.8411   9
  -1   1 -12 474.257 65.5437   6
  -1  -1 -12 503.566 42.9760   4
   1   1  12 241.998 37.3472   1
  -1   1 -13 248701. 724.070   4
   1   1  13 247942. 1314.05   9
   1  -1  14 34852.6 438.111  13
   1  -1  14 35882.9 377.749   3
   1   1  14 34644.9 437.273  13
   1   1  14 37418.1 542.083   9
  -1  -1 -14 34517.2 276.714   4
  -1   1 -14 37307.5 287.617   4
   1  -1  15 13398.2 280.082  13
  -1  -1 -15 14174.5 182.110   4
   1   1  15 14688.4 357.522   9
  -1   1 -15 14950.5 185.738   4
   1  -1  15 15338.0 242.614   3
   1   1  15 13290.3 279.576  13
   1   1  16 9162.77 237.177  13
  -1  -1 -16 10031.6 153.355   4
   1  -1  16 9998.81 183.133   3
   1  -1  16 9481.50 237.816  13
   1  -1  17 32953.1 429.740  13
   1   1  17 33781.6 440.944  13
  -1  -1 -17 33878.2 269.067   4
   1   1  18 1427.86 106.828  13
   1  -1  18 1452.99 105.364  13
  -1  -1 -18 1445.01 56.9486   4
  -1   1 -18 1531.63 58.0513   4
   1   1  19 11874.5 247.419  13
   1  -1  19 11755.2 241.901  13
  -1   1 -19 11861.2 125.664   4
  -1  -1 -20 5220.17 81.2040   4
   1  -1  20 5424.91 160.906  13
   1   1  20 5416.25 162.839  13
   1   1  21 109.001 51.8979  13
   1  -1  21 103.275 50.1821  13
   1  -1  22 4429.56 114.586  13
   1   1  22 4372.35 116.829  13
  -1   2  22 611.076 66.9958  13
  -1   2  22 591.035 54.1239   2
  -1  -2  22 660.298 69.1552  13
  -1   2  21 463.857 61.0840   2
   1  -2 -21 403.814 31.5932   4
  -1  -2  21 462.112 71.1499  13
  -1   2  21 471.634 71.8615  13
   1   2 -20 5023.60 81.8538   4
   1  -2 -20 5079.17 99.7203   4
  -1   2  20 5262.93 177.514  13
  -1  -2  20 4885.87 166.436  13
  -1   2  20 5256.22 211.794   9
  -1   2  20 5339.68 155.058   2
  -1   2  19 14277.3 296.752  13
   1   2 -19 15262.0 171.909   4
  -1  -2  19 13781.5 283.337  13
  -1   2  19 14656.8 348.407   9
   1  -2 -19 13033.7 164.506   4
  -1   2  19 14275.0 258.263   2
  -1   2  18 220.416 72.8674  13
  -1  -2  18 148.166 76.4218  13
   1   2 -18 211.324 38.5100   4
  -1   2  18 211.968 62.9458   2
   1  -2 -18 124.595 31.6481   4
  -1   2  18 246.682 72.0772   9
   1  -2 -17 37418.6 301.227   4
  -1   2  17 40922.8 511.067  13
  -1   2  17 39746.1 557.578   9
  -1  -2  17 39645.0 502.423  13
  -1   2  17 38613.5 437.334   2
  -1  -2  17 39326.2 417.061   2
   1  -2 -16 6.39951 30.4404   4
   1   2 -16 55.1610 39.4979   4
  -1   2  16 103.123 68.2563  13
  -1   2  16 85.7461 64.9254   9
  -1  -2  16 39.4031 50.1911   3
  -1  -2  16 40.2976 48.5127   2
  -1   2  16 98.0795 56.2832   2
  -1  -2  16 53.9090 69.3311  13
  -1   2  15 18543.0 298.679   2
  -1  -2  15 20339.8 270.532   3
   1   2 -15 20852.2 236.969   4
  -1  -2  15 17793.9 275.925   2
  -1  -2  15 21164.9 372.646  13
  -1   2  15 19870.5 350.295  13
  -1   2  15 19558.9 362.871   9
   1   2 -14 5534.29 198.785   6
  -1   2  14 5269.30 183.157   9
  -1  -2  14 5517.66 149.813   3
   1   2 -14 5709.57 128.693   4
   1   2 -13 52459.5 361.376   4
  -1   2  13 48207.7 494.653   9
   1   2 -13 51562.4 574.707   6
  -1  -2  13 47977.3 512.839   1
   1   2 -12 53226.7 550.582   6
  -1  -2  12 51271.6 524.351   1
  -1   2  12 47777.1 459.678   9
   1   2 -12 48490.6 340.351   4
   1   2 -11 7791.49 199.954   6
   1   2 -11 7506.87 131.708   4
  -1  -2  11 7686.08 200.116   1
   1   2 -10 6678.08 175.903   6
  -1  -2  10 6957.11 182.576   1
  -1   2  10 6411.13 146.310   9
  -1  -2   9 57981.1 482.660   1
   1   2  -9 54028.0 445.501   6
   1   2  -8 60536.4 436.360   6
  -1  -2   8 62412.4 470.033   1
  -1  -2   7 103574. 580.813   1
   1   2  -7 97185.9 521.946   6
   1   2  -6 1375.72 69.0208   6
   1   2  -5 90710.0 441.226   6
   1   2  -4 3780.38 85.7504   6
  -1  -2   3 2982.65 68.7080   6
   1  -2  -3 2827.51 62.0553  12
   1   2  -3 2929.22 70.3592   6
   1  -2  -2 57183.1 251.480  12
   1   2  -2 56947.8 262.661   6
   1   2  -1 121792. 343.811   6
  -1  -2   1 117750. 350.300   6
  -1  -2   1 117713. 234.774  12
   1  -2  -1 117372. 341.224  12
   1   2  -1 118416. 252.737  12
  -1   2   1 122365. 344.789  12
  -1  -2   0 6873.92 71.3523  12
   1   2   0 6825.25 70.0460  12
  -1  -2   0 7233.32 84.4997   6
   1  -2   0 6549.83 83.7517  12
  -1   2   0 7423.35 90.6127  12
   1   2   0 7534.78 74.7444   6
   1  -2   1 4613.14 76.6657  12
  -1  -2  -1 4459.60 65.9028  12
  -1  -2  -2 119394. 335.617   6
  -1   2  -2 119739. 287.220   6
  -1  -2  -3 1229.20 40.7775   6
  -1  -2  -3 1177.06 49.5693  12
   1  -2   3 1184.24 52.2272  12
  -1   2  -3 1184.27 50.2690  12
  -1  -2  -4 11189.5 152.405  12
  -1   2  -4 11305.8 133.221   6
  -1  -2  -4 11435.2 129.088   6
  -1   2  -5 1678.60 68.3326  12
  -1   2  -5 1603.07 61.5412   6
  -1  -2  -5 1679.16 69.1701  12
  -1  -2  -5 1685.22 60.3377   6
  -1   2  -6 21615.0 249.863  12
  -1   2  -6 21052.0 219.642   6
   1   2   6 21432.0 227.642   1
  -1  -2  -6 21317.6 253.573  12
  -1   2  -7 9453.48 160.429   6
   1   2   7 9719.93 158.596   1
   1   2   8 9028.76 149.925   1
  -1   2  -8 9183.91 170.666   6
  -1   2  -8 8730.62 197.668   1
   1  -2   8 8853.79 218.654   1
  -1   2  -9 5602.00 145.570   6
   1  -2   9 5290.68 183.605   1
   1   2  10 5877.77 172.137   9
  -1   2 -10 5678.85 99.1702   4
   1  -2  10 5608.66 192.640   1
  -1   2 -11 275.542 33.4853   4
   1  -2  11 193.635 55.7618   6
  -1   2 -11 272.540 51.3009   6
   1  -2  11 265.201 71.6317   1
   1   2  11 320.617 61.6166   9
  -1   2 -12 193.104 33.5316   4
  -1  -2 -12 145.341 30.6251   4
   1   2  12 120.870 51.1478   9
  -1   2 -12 193.515 49.4000   6
   1  -2  12 194.486 76.0812   1
  -1   2 -13 442.578 41.5537   4
   1  -2  13 453.612 71.1999   3
   1  -2  13 274.699 91.7658   1
   1   2  13 413.186 74.9635   9
  -1  -2 -13 372.168 40.0252   4
  -1   2 -13 489.914 65.4608   6
   1  -2  14 1058.35 95.5234  13
   1   2  14 1109.45 105.824   9
   1  -2  14 804.528 108.471   1
   1   2  14 865.529 88.8014  13
  -1   2 -14 982.934 55.3440   4
   1  -2  14 1034.39 87.7362   3
  -1  -2 -14 809.819 52.5014   4
   1   2  15 302.928 58.9722   2
   1   2  15 434.312 87.6039   9
  -1  -2 -15 305.578 38.8399   4
   1  -2  15 316.103 69.6050  13
   1   2  15 458.463 79.5632  13
   1  -2  15 278.019 67.8693   3
  -1   2 -15 365.902 42.2955   4
   1  -2  16 786.069 76.0511   3
   1  -2  16 705.072 86.6265  13
  -1   2 -16 846.110 51.5121   4
   1   2  16 885.665 96.7787  13
   1   2  16 864.445 107.807   9
   1  -2  16 531.471 68.4125   1
  -1  -2 -16 767.370 50.7708   4
   1   2  16 760.049 79.3274   2
   1  -2  17 19.4999 61.9527  13
   1   2  17 57.5904 65.4378  13
  -1   2 -17 54.0610 28.6958   4
  -1  -2 -17 64.1972 29.7509   4
   1   2  17 29.8780 66.9469   9
   1   2  17-7.66027 49.9926   2
   1  -2  17 72.1196 54.1877   3
  -1  -2 -18 4703.77 97.2336   4
   1   2  18 4979.30 153.767   2
   1   2  18 5181.24 230.308   9
   1   2  18 4650.54 172.040  13
   1  -2  18 4840.61 166.780  13
  -1   2 -18 5176.65 87.4812   4
   1   2  19 1542.30 105.440  13
   1  -2  19 1548.73 100.708  13
  -1  -2 -19 1457.18 52.1281   4
  -1  -2 -20 837.665 37.6790   4
   1   2  20 855.791 79.6577  13
   1  -2  20 1023.01 79.5699  13
   1  -2  21 1466.73 83.2869  13
   1   2  21 1530.17 87.6334  13
   1   2  22 1372.09 70.5821  13
  -1   3  22 6504.83 135.549   2
  -1  -3  22 6689.18 157.755  13
  -1   3  22 6693.86 159.772  13
  -1   3  21 8.43564 55.6247  13
   1  -3 -21-4.23329 21.3761   4
  -1   3  21 31.0367 43.2279   2
  -1  -3  21 36.2785 55.9204  13
  -1  -3  20 625.132 79.5365  13
  -1   3  20 958.403 100.614   9
  -1   3  20 743.845 88.5111  13
   1  -3 -20 898.636 47.6435   4
  -1   3  20 777.204 74.0005   2
   1  -3 -19 1525.78 61.1634   4
  -1   3  19 1629.44 99.3994   2
  -1  -3  19 1803.54 118.329  13
  -1   3  19 1626.51 119.023  13
  -1   3  19 1790.53 128.530   9
  -1   3  18 1449.05 100.276   2
  -1   3  18 1654.10 121.953  13
  -1   3  18 1466.59 118.664   9
   1   3 -18 1665.39 63.0205   4
   1  -3 -18 1220.92 58.7814   4
  -1  -3  18 1595.25 120.078  13
   1  -3 -17 5273.42 115.575   4
  -1   3  17 5330.62 172.108   2
  -1   3  17 5575.75 211.019   9
  -1  -3  17 5642.76 141.586   3
  -1  -3  17 5464.26 198.156  13
  -1   3  16 11151.4 274.455  13
  -1  -3  16 10449.9 270.521  13
  -1   3  16 9858.90 228.837   2
   1   3 -16 10770.0 163.175   4
  -1   3  16 10367.7 269.646   9
  -1  -3  16 10526.9 207.004   3
  -1   3  15 6953.40 192.663   2
  -1   3  15 7290.13 220.624  13
  -1  -3  15 7396.09 181.253   3
  -1  -3  15 6904.99 227.637   1
   1   3 -15 7110.08 140.621   4
  -1  -3  14 423.939 67.1986   3
  -1  -3  14 482.120 87.1690   1
   1   3 -14 549.926 51.9049   4
  -1   3  14 519.289 70.9308   9
   1   3 -13 9136.45 152.706   4
   1   3 -13 8762.83 239.165   6
  -1  -3  13 8769.02 248.173   1
  -1   3  13 8594.01 206.827   9
  -1  -3  12 25729.3 401.991   1
   1   3 -12 26597.6 248.637   4
  -1  -3  11 38440.6 465.969   1
   1   3 -11 38508.3 284.589   4
  -1  -3  10 61853.2 560.883   1
   1   3 -10 67111.1 553.320   6
  -1  -3   9 6130.16 172.649   1
   1   3  -9 6124.09 185.621   1
   1   3  -8 129451. 778.705   1
   1   3  -8 143700. 680.097   6
   1   3  -7 882.108 66.7225   6
  -1  -3   7 928.201 74.8007   1
   1   3  -6 12139.7 176.518   6
   1   3  -5 48946.3 321.828   6
   1   3  -4 33763.5 244.144   6
   1  -3  -4 35397.3 255.616  12
   1   3  -3 58756.3 175.956  12
  -1  -3   3 58474.5 317.962   6
   1   3  -2 68267.5 142.106  12
  -1  -3   2 67704.4 314.412   6
   1   3  -1 6900.35 68.5549   6
  -1  -3   1 6888.97 39.7462  12
   1  -3  -1 6654.65 90.5896  12
   1   3  -1 7191.59 74.2915   6
  -1  -3   1 6534.10 94.4326   6
  -1  -3   0 97720.6 331.176   6
  -1   3   0 98778.3 317.539  12
   1  -3   0 93891.1 334.448  12
  -1  -3   0 95488.4 251.164  12
  -1   3  -1 50420.3 237.365  12
   1  -3   1 47643.9 249.907  12
  -1  -3  -1 51718.8 230.446   6
  -1  -3  -1 47768.7 215.929  12
  -1   3  -2 57228.9 277.450  12
  -1  -3  -2 57067.0 246.921   6
  -1   3  -3 153300. 332.085   6
   1  -3   3 159582. 530.813  12
  -1  -3  -3 155525. 515.278  12
  -1  -3  -3 161875. 430.289   6
  -1  -3  -4 451721. 985.475  12
  -1   3  -4 448578. 801.301   6
  -1   3  -5 8119.62 143.264  12
  -1   3  -5 7568.47 119.762   6
  -1   3  -6 9656.08 146.182   6
  -1   3  -6 9549.21 185.429   1
  -1   3  -7 9689.22 161.815   6
  -1   3  -7 9437.31 193.291   1
  -1   3  -8 344517. 996.524   6
  -1   3  -8 345291. 1221.13   1
  -1   3  -9 1396.88 77.2387   6
   1   3   9 1293.60 82.0758   9
  -1   3  -9 1252.97 89.9970   1
  -1   3 -10 33183.1 429.152   1
   1   3  10 32378.1 386.800   9
   1  -3  10 33813.2 473.328   1
  -1   3 -10 32391.8 226.638   4
  -1   3 -10 34070.5 360.854   6
  -1   3 -11 14717.5 159.061   4
   1  -3  11 14924.3 333.951   1
  -1   3 -11 15198.1 254.761   6
   1   3  11 14549.5 277.144   9
  -1   3 -12 11982.9 148.352   4
  -1   3 -12 11723.1 238.609   6
   1  -3  12 11256.7 297.307   1
  -1   3 -12 11261.9 277.441   1
   1   3  13 26566.5 422.155   9
  -1   3 -13 26627.1 224.158   4
  -1   3 -13 25852.1 433.173   1
   1  -3  13 27027.6 477.769   1
   1  -3  14 7247.79 198.547   3
  -1   3 -14 7580.63 248.727   1
  -1   3 -14 7548.46 122.781   4
   1  -3  14 7673.74 215.739  13
   1   3  14 7026.68 211.345  13
   1  -3  14 8099.34 281.355   1
  -1  -3 -14 7128.94 130.893   4
   1   3  14 7081.31 189.287   2
   1   3  14 6899.11 235.364   9
   1   3  15 881.332 97.6305  13
  -1  -3 -15 991.209 55.8700   4
   1   3  15 954.661 86.9629   2
   1   3  15 987.896 107.471   9
  -1   3 -15 1211.85 54.6311   4
   1  -3  15 1160.50 99.6558  13
   1  -3  15 998.191 88.6218   3
   1  -3  16 57390.1 567.888  13
   1   3  16 64566.3 737.672   9
   1  -3  16 62937.0 525.983   3
  -1   3 -16 61129.0 311.852   4
   1   3  16 60347.6 539.819   2
  -1  -3 -16 57607.4 359.808   4
   1   3  16 57903.0 593.460  13
  -1  -3 -17 4756.87 104.466   4
   1   3  17 4839.47 158.541   2
   1  -3  17 4775.96 170.546  13
   1  -3  17 5013.23 149.344   3
   1   3  17 4588.81 177.193  13
   1   3  18 47.4613 69.1938  13
   1   3  18 70.1873 65.6484   9
   1  -3  18 94.5964 47.8488   3
  -1  -3 -18 10.6002 25.0544   4
   1  -3  18 68.2834 60.3702  13
   1   3  18 52.9748 53.9430   2
  -1  -3 -19 438.910 33.1290   4
   1   3  19 343.534 73.6890  13
   1  -3  19 382.767 65.6156  13
   1   3  19 495.658 62.6724   2
   1   3  20 19652.9 296.321  13
   1  -3  20 19133.9 277.009  13
   1  -3  21 67.9872 42.9124  13
   1   3  21 63.5338 45.3387  13
  -1   4  22 20161.2 224.739   2
  -1  -4  22 20285.1 251.992  13
  -1  -4  21 1857.80 100.440  13
  -1   4  21 1952.30 103.774  13
  -1   4  21 1925.24 89.6960   2
  -1   4  20 19346.5 361.958   9
  -1  -4  20 17760.0 296.410  13
   1  -4 -20 18134.0 182.111   4
  -1   4  20 19728.2 319.339  13
  -1   4  20 18157.4 271.692   2
   1  -4 -19 112.299 28.6046   4
  -1   4  19 90.2072 70.3817  13
  -1   4  19 51.4978 56.2749   2
  -1  -4  19 105.167 69.1726  13
  -1   4  19 30.4616 52.4076   9
  -1   4  18 512.809 75.4983   2
  -1   4  18 611.043 85.5828   9
  -1  -4  18 466.247 88.0559  13
   1  -4 -18 480.538 43.6192   4
  -1   4  18 491.221 90.0481  13
  -1  -4  18 484.381 62.0338   3
  -1   4  17 6712.98 220.696  13
  -1  -4  17 6244.79 215.586  13
  -1  -4  17 6520.68 168.079   3
  -1   4  17 6108.24 184.674   2
  -1   4  17 6380.14 217.210   9
  -1   4  16 22910.5 390.679   9
  -1  -4  16 24019.5 329.966   3
  -1   4  16 24730.0 410.700  13
   1   4 -16 25231.7 227.295   4
  -1   4  16 23233.4 349.611   2
  -1   4  15 13136.8 284.172   9
   1   4 -15 13482.0 172.689   4
  -1  -4  15 12254.7 314.932   1
  -1   4  15 12567.4 258.322   2
  -1   4  15 13656.9 303.129  13
  -1  -4  15 13389.0 254.436   3
  -1   4  14 46297.7 532.303  13
   1   4 -14 46356.0 315.692   4
  -1   4  14 45733.8 476.618   2
  -1  -4  14 46958.3 614.447   1
  -1   4  13 25138.3 343.401   9
   1   4 -13 25506.8 453.542   1
  -1  -4  13 26691.5 458.765   1
   1   4 -13 25350.7 381.991   6
  -1  -4  13 25665.1 338.670   3
   1   4 -13 26468.5 242.776   4
  -1   4  12 2201.96 100.835   9
   1   4 -12 2372.87 75.4351   4
   1   4 -12 2322.16 147.836   1
  -1  -4  12 2263.26 139.779   1
   1   4 -11 786.011 90.1234   1
  -1  -4  11 800.060 89.7674   1
   1   4 -11 1006.09 81.8531   6
   1   4 -11 851.681 50.1681   4
  -1   4  11 840.571 61.3053   9
   1   4 -10 48600.7 469.433   6
  -1   4  10 46727.9 362.930   9
   1   4 -10 45583.4 289.496   4
   1   4 -10 43520.2 512.573   1
  -1  -4  10 44668.6 511.094   1
  -1  -4   9 1666.71 109.226   1
   1   4  -9 1832.48 97.5491   6
  -1   4   9 1784.02 67.5274   9
   1   4  -8 4594.48 136.950   6
  -1  -4   8 4940.67 166.580   1
   1   4  -7 1232.28 89.4394   1
   1   4  -7 1181.60 73.0789  10
  -1  -4   7 1482.04 90.9553   1
   1   4  -7 1339.85 78.7910   6
   1   4  -6 2330.44 88.7446   6
   1   4  -6 2051.80 99.3489   1
   1   4  -5 19707.2 136.407  12
   1   4  -5 19953.5 158.408  12
   1   4  -5 19741.0 211.082   6
   1   4  -4 65300.4 206.666  12
   1  -4  -4 60418.1 352.970  12
   1   4  -4 67988.9 193.106  12
  -1  -4   4 62677.7 394.803   6
   1   4  -4 63438.6 341.684   6
   1  -4  -3 6725.41 105.670  12
  -1  -4   3 7160.19 128.632   6
  -1  -4   2 388041. 837.403   6
   1  -4  -2 387055. 766.015  12
  -1  -4   1 186715. 544.002   6
   1  -4  -1 190637. 521.688  12
  -1  -4   0 4186.78 78.4537   6
   1  -4   0 4090.11 77.1752  12
  -1  -4   0 4034.26 45.1978  12
  -1  -4  -1 48906.0 254.110   6
  -1   4  -1 48503.5 233.740  12
   1  -4   2 77498.6 344.716  12
  -1  -4  -2 74025.4 321.832  12
  -1  -4  -2 83905.6 338.975   6
  -1   4  -2 81807.3 324.978  12
  -1  -4  -3 75704.0 369.771  12
  -1   4  -3 82052.9 359.019  12
  -1   4  -4 17113.7 186.748  12
  -1   4  -4 16556.9 204.224   1
  -1  -4  -5 15060.6 205.926  12
  -1   4  -5 17394.8 212.118  12
  -1   4  -5 14573.7 136.676   6
  -1   4  -5 16323.0 225.088   1
  -1   4  -6 120804. 478.595   6
  -1   4  -6 116129. 624.995   1
  -1   4  -7 8435.53 149.782   6
  -1   4  -7 7280.87 177.014   1
   1   4   8 2.72558 35.6090   9
  -1   4  -8 81.4536 48.9909   1
  -1   4  -8 128.011 40.0459   6
   1  -4   8 73.8811 58.2327   1
  -1   4  -9 16938.4 232.664   6
   1  -4   9 16651.9 331.039   1
  -1   4  -9 16696.5 291.603   1
   1   4   9 15858.7 254.731   9
  -1   4 -10 1583.28 104.293   1
   1  -4  10 1421.08 114.950   1
  -1   4 -10 1404.72 46.3133   4
   1   4  10 1385.64 88.1000   9
  -1   4 -11 10614.0 261.456   1
  -1   4 -11 10470.5 211.787   6
   1   4  11 9753.07 228.107   9
   1  -4  11 10267.0 296.601   1
  -1   4 -12 8403.14 244.240   1
  -1   4 -12 8813.27 208.582   6
   1  -4  13 11985.5 219.390  11
   1   4  13 11539.5 266.620  13
   1  -4  13 12251.7 256.998   3
   1   4  13 11216.4 277.671   9
   1  -4  13 11706.6 327.819   1
  -1   4 -14 70.5876 57.1298   1
   1   4  14 103.956 57.8588   2
   1   4  14 32.2106 65.6897  13
   1  -4  14 238.538 92.8188   1
   1   4  14-5.72171 65.0866   9
   1  -4  14-15.8820 60.1269   3
  -1   4 -15 4611.74 192.643   1
   1   4  15 4089.48 173.780  13
   1   4  15 4235.40 193.498   9
  -1  -4 -15 3995.73 101.937   4
   1  -4  15 4078.54 163.567  13
   1   4  15 4360.30 158.401   2
   1  -4  15 4297.26 160.927   3
   1   4  16 186.223 77.5439   9
   1   4  16 155.042 61.1396   2
   1  -4  16 287.052 70.9031  13
   1  -4  16 145.545 68.2169   3
   1   4  16 131.770 75.5683  13
  -1  -4 -16 195.611 34.0810   4
  -1   4 -16 230.499 65.8681   1
   1  -4  16 258.031 95.8306   1
   1   4  17 5852.75 198.896  13
   1   4  17 6127.61 180.696   2
  -1  -4 -17 6002.38 116.508   4
   1  -4  17 5732.45 185.357  13
   1  -4  17 6225.55 170.176   3
   1   4  17 6276.58 240.391   9
   1   4  18 5773.62 229.875   9
   1   4  18 5632.41 187.672  13
   1  -4  18 5128.96 166.888  13
  -1  -4 -18 5370.73 103.481   4
   1   4  18 5661.06 164.279   2
   1  -4  18 5854.29 146.567   3
   1   4  19 371.402 72.9165  13
   1  -4  19 357.619 61.8211  13
   1   4  19 269.385 73.3262   9
  -1  -4 -19 321.093 29.9893   4
   1   4  19 326.895 59.8991   2
  -1  -4 -20 430.182 29.0145   4
   1   4  20 453.663 66.6912  13
   1   4  20 425.455 52.1122   2
   1  -4  20 514.493 63.6847  13
   1   4  21 714.413 64.3130  13
   1  -4  21 685.396 56.4323  13
  -1   5  21 1152.17 71.9024   2
  -1  -5  21 1203.54 80.7339  13
  -1   5  21 1154.98 84.6976  13
  -1  -5  20 15778.3 271.469  13
   1  -5 -20 16227.6 168.607   4
  -1   5  20 16122.7 249.881   2
  -1  -5  19 541.209 81.9723  13
  -1   5  19 764.397 86.9674   9
  -1   5  19 664.992 76.9487   2
  -1   5  19 566.475 85.1487  13
   1  -5 -19 573.135 42.0044   4
  -1   5  18 266.426 69.2238   2
  -1   5  18 218.901 69.5365   9
  -1  -5  18 342.154 64.1883   3
  -1   5  18 238.019 79.3353  13
  -1  -5  18 319.377 83.7953  13
  -1   5  17 8252.91 211.985   2
  -1  -5  17 7998.36 242.749   1
  -1  -5  17 8641.57 203.096   3
  -1   5  17 9066.20 255.059  13
   1   5 -17 9264.07 287.024   1
  -1   5  17 8841.23 247.471   9
  -1   5  16 8304.99 248.761  13
  -1   5  16 8203.96 215.600   2
  -1  -5  16 8801.55 218.402   3
   1   5 -16 8767.34 282.838   1
  -1  -5  16 7736.13 268.330   1
  -1   5  16 8366.07 233.567   9
  -1   5  15 3163.46 143.449   9
  -1  -5  15 3190.62 190.495   1
  -1  -5  15 3103.76 141.773   3
  -1   5  15 3001.33 138.247   2
   1   5 -15 3644.21 193.483   1
  -1   5  15 3186.48 162.049  13
  -1   5  14 43473.3 477.049   2
  -1  -5  14 44194.2 479.713   3
  -1   5  14 43702.1 528.301  13
  -1   5  14 44087.9 479.804   9
  -1  -5  14 44892.5 650.670   1
   1   5 -13 6672.08 109.214   4
  -1   5  13 6925.65 194.906   2
  -1   5  13 6867.24 183.707   9
  -1   5  13 6715.71 209.586  13
   1   5 -13 7427.25 253.076   1
  -1  -5  13 6861.14 190.920   3
  -1  -5  13 7027.32 170.725  11
  -1  -5  13 7032.11 262.253   1
  -1  -5  12 110.201 79.7463   1
   1   5 -12 47.0729 25.8301   4
  -1   5  12 88.0664 42.4206   9
   1   5 -12 102.864 67.8556   1
   1   5 -12 97.4219 51.5248   6
   1   5 -11 11844.0 137.228   4
   1   5 -11 12366.9 306.259   1
  -1  -5  11 12246.3 314.082   1
  -1   5  11 12472.9 206.915   9
   1   5 -11 12114.5 234.493   6
  -1   5  10 67811.1 432.267   9
   1   5 -10 68114.6 518.050   6
  -1  -5   9 8041.35 237.125   1
  -1   5   9 7977.64 133.938   9
   1   5  -9 7370.72 209.180   1
   1   5  -9 7701.30 173.913   6
  -1  -5   8 29565.8 416.003   1
  -1   5   8 29149.6 215.979   9
   1   5  -7 3859.58 134.361  10
   1   5  -7 3923.45 111.493   6
   1   5  -7 3693.10 136.642   1
   1   5  -6 1494.29 91.4338  10
   1   5  -6 1678.77 95.0226   1
   1   5  -6 1721.80 73.6261   6
   1   5  -5 13806.0 225.117   1
   1   5  -5 13761.3 157.218   6
  -1  -5   4 82065.5 501.202   6
   1  -5  -4 81852.7 428.142  12
   1  -5  -3 38254.2 274.070  12
   1   5  -3 40287.1 322.492   1
   1  -5  -2 67731.7 346.211  12
  -1  -5   2 67345.9 393.038   6
   1  -5  -1 43199.6 264.425  12
  -1  -5   1 43482.1 296.680   6
   1   5   0 17552.8 257.897  10
   1  -5   0 21350.8 190.381  12
  -1   5  -1 72347.8 292.316  12
   1  -5   1 71550.3 331.749  12
  -1  -5  -2 20301.5 175.537  12
   1  -5   2 20061.5 169.642  12
  -1   5  -3 5681.68 98.7682   1
  -1  -5  -3 4327.11 92.4308  12
  -1   5  -4 143711. 564.231   1
  -1  -5  -4 128653. 552.237  12
  -1   5  -5 2097.01 89.6626   1
  -1  -5  -5 1752.08 76.9579  12
  -1   5  -6 40972.5 375.073   1
  -1   5  -7 8709.44 190.565   1
   1   5   7 8374.09 170.590   9
   1   5   8 28490.8 325.487   9
  -1   5  -8 27426.8 227.016   6
  -1   5  -9 4936.79 109.416   6
  -1   5  -9 5258.73 167.845   1
   1   5   9 4882.41 148.371   9
   1  -5  10 8946.74 271.084   1
  -1   5 -10 9084.00 231.208   1
  -1   5 -10 8429.64 153.010   6
   1   5  10 8926.23 207.693   9
  -1   5 -11 103.637 57.0032   1
   1  -5  11 188.069 74.3103   1
  -1   5 -11 134.038 34.9860   6
   1   5  11 87.0765 50.5142   9
   1  -5  12 2713.99 173.340   1
  -1   5 -12 3107.25 151.731   1
   1   5  12 2995.68 142.814   9
  -1   5 -12 2684.32 99.2370   6
   1  -5  13 1452.44 103.214  11
  -1   5 -13 1434.20 114.947   1
   1  -5  13 1328.03 105.806   3
   1   5  13 1341.75 98.7101   2
   1   5  13 1616.86 120.047   9
   1  -5  13 1593.76 151.187   1
   1   5  13 1422.87 113.472  13
   1   5  14 20483.6 331.539   2
   1   5  14 21167.7 397.624   9
   1  -5  14 20604.4 288.384  11
  -1   5 -14 21153.2 387.464   1
   1   5  14 20435.8 367.767  13
   1  -5  14 20525.7 466.720   1
   1   5  15-69.2749 73.3299  13
   1  -5  15 103.814 87.8144   1
   1   5  15-10.6987 63.2953   9
   1   5  15 18.1830 61.0851   2
  -1   5 -15 175.076 69.0824   1
   1  -5  15 43.3070 64.8512   3
   1   5  16 51878.3 655.555   9
   1  -5  16 49190.7 525.654  13
   1  -5  16 50392.1 710.178   1
  -1  -5 -16 50317.1 346.807   4
   1   5  16 48241.2 497.035   2
   1  -5  16 50594.4 517.574   3
  -1   5 -16 51381.4 600.366   1
   1   5  16 48941.2 552.148  13
   1  -5  17 452.092 74.7576  13
   1  -5  17 361.903 73.6408   3
   1   5  17 428.154 86.2823  13
   1   5  17 522.727 92.3838   9
  -1   5 -17 440.959 70.4481   1
   1   5  17 343.556 71.2556   2
  -1  -5 -17 379.758 40.5319   4
  -1  -5 -18 733.596 44.0141   4
   1  -5  18 758.424 77.9886  13
   1   5  18 685.832 89.7413  13
   1   5  18 632.057 72.2322   2
   1   5  18 753.520 96.5811   9
   1  -5  18 748.175 77.4821   3
   1   5  19 400.683 71.1226  13
   1   5  19 263.722 66.1749   9
   1   5  19 409.393 59.4996   2
  -1  -5 -19 400.027 31.8200   4
   1  -5  19 475.808 65.3102  13
   1   5  20 25147.7 314.831  13
   1  -5  20 24421.4 285.288  13
   1   5  20 24582.4 268.909   2
   1   5  21-7.36941 41.3973  13
  -1   6  21 1139.43 75.0471  13
  -1  -6  21 978.973 69.8860  13
  -1  -6  20 19215.7 284.793  13
  -1   6  20 19600.3 264.999   2
  -1   6  19 6229.42 196.518   9
  -1  -6  19 6275.39 186.678  13
  -1   6  19 6603.97 171.537   2
  -1   6  18 2843.70 127.197   2
  -1  -6  18 2935.76 118.595   3
  -1  -6  18 3017.87 148.735  13
  -1   6  18 3108.85 153.063  13
  -1   6  18 2963.26 144.317   9
  -1   6  17 288.279 73.1614   2
  -1  -6  17 300.452 73.1262   3
  -1   6  17 263.885 83.8808  13
  -1  -6  17 252.181 94.0712   1
   1   6 -17 212.744 65.6780   1
  -1   6  16 13864.8 277.302   2
   1   6 -16 15269.7 358.054   1
  -1  -6  16 14853.0 289.181   3
  -1  -6  16 14072.7 370.763   1
  -1   6  16 14878.4 324.982  13
  -1   6  16 14046.7 296.207   9
   1   6 -15 1.84830 64.8663   1
  -1   6  15 145.669 65.5017   2
  -1   6  15 71.1019 56.5944   9
  -1  -6  15 5.87682 90.7573   1
  -1  -6  15 8.38608 72.9971   3
  -1   6  15 111.081 79.7486  13
  -1  -6  14 66839.7 612.709   3
  -1  -6  14 69837.7 859.773   1
  -1   6  14 65085.5 591.100   2
   1   6 -14 65531.4 729.046   1
  -1   6  14 66605.1 585.364   9
  -1   6  14 65289.7 662.439  13
  -1  -6  14 62254.0 491.265  11
  -1   6  13 1886.22 112.629   2
  -1  -6  13 1910.08 158.291   1
  -1  -6  13 1662.42 105.271  11
  -1   6  13 1877.65 104.485   9
  -1   6  13 1834.41 124.823  13
   1   6 -13 1640.12 130.856   1
  -1  -6  12 4601.45 156.446  11
  -1   6  12 4827.27 144.537   9
  -1  -6  12 4983.41 229.199   1
  -1  -6  11 5860.53 158.794   5
  -1   6  11 5836.01 144.254   9
   1   6 -11 5480.86 201.427   1
  -1  -6  11 5747.59 234.938   1
  -1   6  10 65093.4 428.581   9
   1   6 -10 67664.0 646.302   1
  -1   6   9 9079.49 143.735   9
   1   6  -9 9620.85 240.474   1
  -1   6   8 22109.0 190.426   9
   1   6  -8 21558.8 339.129   1
   1   6  -8 20183.6 317.204  10
  -1  -6   8 21088.1 261.623   4
   1   6  -8 19393.2 211.821   6
   1   6  -7 30881.9 378.237   1
  -1   6   7 29378.7 181.864   9
   1   6  -6 3111.95 127.166   8
   1   6  -6 3582.80 128.347   1
   1   6  -6 3247.86 137.644  10
   1   6  -5 93586.1 567.230   1
   1   6  -5 86446.8 641.807  10
   1   6  -4 4396.48 121.809   1
   1   6  -4 4325.11 149.953  10
  -1  -6   4 4545.46 137.117   6
   1   6  -3 125.307 59.9634  10
   1   6  -3 56.3131 38.2723   1
   1   6  -2 101948. 404.170   1
   1   6  -2 97923.1 662.229  10
   1   6  -1 18284.1 290.940  10
   1   6   0 13319.8 254.006  10
   1   6   1 22876.7 326.936  10
   1   6   2 9243.17 213.489  10
   1   6   3 350.855 72.4490  10
  -1   6  -4 1160.84 51.7027   1
   1   6   4 1061.13 94.1289  10
  -1   6  -4 1012.92 85.6622   8
   1   6   5 16334.7 244.102   9
  -1   6  -5 16701.3 207.516   1
  -1   6  -6 25.9102 36.3366   1
  -1   6  -6 83.1136 52.3126   8
   1   6   6 54.1699 40.4110   9
  -1   6  -7 103.194 43.5297   1
  -1   6  -7 210.334 56.1954   8
   1   6   7 135.710 44.9113   9
  -1   6  -8 2205.54 103.345   1
   1   6   8 2176.49 105.415   9
  -1   6  -9 405.383 62.8401   1
   1   6   9 343.887 58.7416   9
  -1   6 -10 11406.3 244.833   1
   1  -6  10 11741.6 226.906   5
   1   6  11 8062.80 220.313   9
   1  -6  11 8269.87 198.541   5
  -1   6 -11 8449.74 222.258   1
   1  -6  11 8257.11 290.837   1
   1   6  12 13710.8 297.964  13
  -1   6 -12 13988.9 290.815   1
   1  -6  12 14869.2 277.438  11
   1   6  12 14041.6 275.322   2
   1  -6  12 15094.4 401.466   1
   1  -6  12 13404.9 241.618   5
   1   6  12 14193.7 306.166   9
   1  -6  13 133.755 81.9139  11
   1  -6  13 167.499 87.7004   1
   1   6  13 202.754 68.1011   2
   1   6  13 238.600 72.4926   9
   1   6  13 267.603 76.2758  13
  -1   6 -13 180.594 64.3929   1
   1   6  14 2969.82 154.677  13
  -1   6 -14 3621.60 163.934   1
   1  -6  14 3066.26 137.425  11
   1   6  14 2997.88 163.032   9
   1   6  14 3288.47 146.117   2
   1  -6  14 3564.94 155.553   3
   1  -6  14 3301.21 208.618   1
   1  -6  15 1926.61 126.033   3
   1   6  15 2110.68 147.148   9
  -1   6 -15 1952.43 127.169   1
   1   6  15 2065.03 119.939   2
   1   6  15 1713.42 125.526  13
   1  -6  15 2026.47 175.381   1
   1   6  16 131.841 67.3622   2
   1   6  16 118.342 70.7813   9
  -1   6 -16 190.349 61.2806   1
   1  -6  16 128.772 65.0524  13
   1   6  16 35.5779 76.2750  13
   1  -6  16 74.4072 89.3428   1
  -1  -6 -17 2043.06 70.8910   4
   1  -6  17 2025.07 115.935  13
   1   6  17 1985.55 110.765   2
   1   6  17 1975.35 126.577  13
   1   6  17 2316.64 148.909   9
   1  -6  17 2262.21 123.086   3
   1   6  18 2882.34 155.724   9
   1   6  18 2893.10 135.351  13
   1  -6  18 2948.15 117.814   3
   1   6  18 2718.72 118.044   2
  -1  -6 -18 2707.37 73.8429   4
   1  -6  18 2847.73 121.817  13
   1   6  19 341.329 55.1506   2
   1  -6  19 486.314 61.1530  13
   1   6  19 362.947 68.5446  13
   1   6  20 40.0595 37.5857   2
   1  -6  20 136.252 39.2669  13
   1   6  20 45.7415 44.0873  13
  -1  -7  20 37825.9 364.294  13
  -1   7  20 38170.8 343.401   2
  -1   7  19 3315.96 136.933  13
  -1   7  19 3192.02 119.167   2
  -1  -7  19 2947.84 127.597  13
  -1   7  18 675.061 78.9856   9
  -1   7  18 624.268 86.9372  13
  -1  -7  18 615.543 72.9341   3
  -1   7  18 571.892 73.9625   2
  -1  -7  18 648.077 87.1537  13
  -1  -7  17 2599.95 127.141   3
  -1   7  17 2629.35 144.654  13
  -1   7  17 2397.11 126.490   9
  -1   7  17 2678.60 129.202   2
  -1   7  16 29516.7 447.048  13
   1   7 -16 28551.0 443.865   1
  -1  -7  16 29143.1 403.926   3
  -1   7  16 28520.0 391.068   2
  -1   7  16 29323.0 413.764   9
  -1   7  15 970.090 91.3832   9
  -1   7  15 1083.75 116.209  13
  -1  -7  15 875.808 134.675   1
   1   7 -15 825.383 101.463   1
  -1   7  15 844.289 91.5963   2
   1   7 -14 334.674 74.7359   1
  -1  -7  14 291.541 81.2057  11
  -1   7  14 248.462 60.0222   9
  -1   7  14 318.159 75.4082   2
  -1  -7  14 231.093 76.4418   3
  -1  -7  14 99.2953 90.3889   1
  -1   7  13 19815.4 307.285   9
  -1   7  13 19831.9 371.307  13
   1   7 -13 20888.5 390.641   1
  -1  -7  13 19746.9 311.902  11
  -1   7  13 19606.5 332.205   2
  -1   7  12 4136.29 175.025  13
  -1   7  12 4351.94 140.929   9
  -1  -7  12 4085.96 154.157  11
   1   7 -12 4318.59 181.115   1
  -1  -7  12 4429.71 230.313   1
  -1  -7  11 10693.3 330.759   1
  -1  -7  11 10514.3 222.557   5
  -1   7  11 11139.5 200.785   9
   1   7 -11 10749.0 263.175   1
  -1  -7  10 63449.0 515.546   5
  -1   7  10 61371.1 427.647   9
   1   7  -9 1614.68 105.122   1
  -1   7   9 1654.52 68.2563   9
   1   7  -9 1498.69 101.191  10
  -1   7   8 251850. 691.893   9
  -1  -7   8 250998. 942.470   4
   1   7  -7 6810.65 206.951  10
  -1   7   7 7020.29 102.468   9
   1   7  -7 6849.33 173.122   1
  -1  -7   7 6387.89 144.139   4
   1   7  -7 6201.82 187.210   8
   1   7  -6 18604.7 263.171   1
   1   7  -6 18441.7 332.275  10
  -1   7   6 18790.6 147.800   9
  -1  -7   6 18117.9 233.877   4
  -1   7   5 26781.6 179.788   9
   1   7  -5 25159.0 380.186   8
   1   7  -5 28086.6 297.060   1
   1   7  -5 25733.0 383.805  10
  -1   7   5 27035.8 400.351   8
   1   7  -4 137518. 892.097   8
   1   7  -4 135700. 862.571  10
  -1   7   4 140261. 893.719   8
   1   7  -4 143097. 579.928   1
  -1   7   3 8596.75 225.565   8
   1   7  -3 8035.59 219.464   8
   1   7  -3 8218.03 216.995  10
   1   7  -2 37119.7 443.930  10
   1   7  -2 37304.3 459.354   8
   1   7  -1 63041.7 589.009   8
   1   7  -1 64816.6 589.370  10
  -1   7   1 64772.5 588.832   8
   1   7   0 28289.5 396.250  10
   1   7   0 27444.7 394.935   8
  -1   7   0 27288.6 384.778   8
   1   7   1 563.194 79.4696   8
   1   7   1 761.185 88.1818  10
  -1   7  -1 557.003 77.6078   8
   1   7   2 20207.7 344.191   8
   1   7   2 19923.5 292.440   9
   1   7   3 665.848 88.3947   8
  -1   7  -3 533.854 77.7543   8
   1   7   3 654.247 82.3725  10
   1   7   3 611.433 71.6245   9
   1   7   4 3861.05 162.513  10
   1   7   4 3641.20 132.533   9
  -1   7  -4 3274.15 147.646   8
   1   7   4 3567.44 157.794   8
   1   7   5 255.490 53.8854   9
   1   7   5 340.816 78.6654   8
  -1   7  -5 243.145 63.5505   8
  -1   7  -5 216.040 16.8363   1
   1  -7   6 84.6598 45.1216   4
  -1   7  -6 123.156 33.5302   1
  -1   7  -6 84.3640 55.6198   8
   1   7   6 66.5067 44.5487   9
  -1   7  -7 26302.1 292.054   1
   1  -7   7 24607.9 298.609   4
   1   7   8 33282.1 402.927   9
  -1   7  -8 35713.3 367.506   1
  -1   7  -9 3835.87 133.143   1
   1  -7   9 3835.44 141.526   5
  -1   7 -10 71186.8 564.706   1
   1  -7  10 71920.7 572.755   5
   1  -7  11 18960.2 304.716   5
   1   7  11 17572.5 338.048  13
   1   7  11 18322.3 340.986   9
   1  -7  11 18684.7 318.239  11
   1   7  11 17742.2 309.980   2
   1  -7  12 11582.9 258.541  11
   1   7  12 10763.8 246.580   2
   1  -7  12 11308.9 237.244   5
   1   7  12 11071.4 278.402   9
   1  -7  12 11751.0 378.083   1
   1   7  12 11023.3 275.755  13
   1   7  13 23341.7 413.763   9
   1  -7  13 22000.2 346.060  11
  -1   7 -13 23902.9 359.961   1
   1  -7  13 22885.9 532.292   1
   1   7  13 22156.1 349.900   2
   1   7  13 21586.4 381.101  13
   1   7  14 15897.2 329.463  13
   1   7  14 17091.4 364.394   9
   1  -7  14 18029.9 306.482  11
  -1   7 -14 15986.4 294.899   1
   1  -7  14 15443.6 436.294   1
   1  -7  14 16250.6 324.642   3
   1   7  14 15140.4 290.886   2
   1   7  15 370.036 76.6843   2
   1  -7  15 386.048 83.3452   3
  -1   7 -15 377.685 66.3441   1
   1   7  15 282.018 75.9412   9
   1  -7  15 505.201 119.748   1
   1   7  15 373.661 88.4123  13
  -1   7 -16 34118.4 384.135   1
   1   7  16 36218.8 465.346  13
   1  -7  16 38051.3 667.013   1
   1  -7  16 38329.2 462.363   3
   1   7  16 36736.2 525.108   9
   1  -7  16 35645.5 433.327  13
   1   7  16 34715.8 416.169   2
   1   7  17 18937.5 321.353  13
   1   7  17 19975.6 374.854   9
   1  -7  17 19943.3 314.804   3
   1  -7  17 18972.5 299.507  13
   1   7  17 19633.8 297.557   2
   1   7  18 83.6545 52.9844   2
   1   7  18 54.3579 50.3543   9
   1   7  18 27.8160 59.4728  13
  -1  -7 -18 118.392 25.1878   4
   1  -7  18 207.767 52.8978  13
   1  -7  18 123.966 59.7183   3
   1  -7  19 5306.42 128.485  13
   1   7  19 5448.10 151.376  13
   1   7  19 5496.95 136.377   2
   1   7  20 18281.6 200.634   2
   1   7  20 18872.1 235.249  13
  -1   8  20 18080.3 213.519   2
  -1  -8  20 16705.1 213.445  13
  -1  -8  19 14958.3 240.133  13
  -1   8  19 15488.4 230.752   2
  -1  -8  18 744.854 71.8595   3
  -1   8  18 941.107 90.8310  13
  -1   8  18 798.934 76.9834   2
  -1  -8  18 747.421 84.2323  13
  -1   8  17 25988.1 347.534   9
  -1   8  17 28116.4 403.428  13
  -1  -8  17 27735.0 359.772   3
  -1   8  17 26151.4 349.307   2
  -1   8  16 3991.74 172.011  13
  -1  -8  16 4284.02 166.715   3
  -1   8  16 4445.63 157.249   9
  -1   8  16 4174.85 155.303   2
  -1  -8  15-62.5443 90.5406   1
  -1  -8  15 57.1309 75.2417   3
  -1   8  15 9.90464 52.9893   9
  -1   8  15 131.905 69.7506   2
  -1   8  15-96.1091 82.2834  13
   1   8 -15 196.657 57.9236   1
  -1  -8  15-14.5337 62.2315  11
  -1   8  14 2857.60 131.969   9
   1   8 -14 2680.04 136.276   1
  -1  -8  14 2856.95 206.882   1
  -1  -8  14 2919.93 148.392   3
  -1   8  14 2851.41 139.721   2
  -1  -8  14 2841.71 134.235  11
  -1   8  14 3123.87 166.111  13
  -1   8  13 7040.63 188.792   9
  -1  -8  13 7440.77 313.501   1
  -1   8  13 6695.83 225.763  13
  -1   8  13 6835.75 205.543   2
   1   8 -13 6946.23 213.105   1
  -1  -8  13 6647.86 193.571  11
  -1   8  12 507.197 78.4181   2
  -1   8  12 523.941 65.8613   9
  -1  -8  12 572.599 105.896   1
   1   8 -12 596.337 78.8176   1
  -1   8  12 435.603 92.6542  13
  -1  -8  12 504.733 87.3789   5
  -1  -8  12 647.575 92.1816  11
  -1   8  11 19405.8 360.992  13
  -1   8  11 20475.1 282.582   9
  -1   8  11 19197.4 325.351   2
  -1  -8  11 19248.8 308.715   5
   1   8 -11 19167.7 328.853   1
  -1   8  10 13319.5 212.327   9
  -1   8  10 13345.4 297.392  13
  -1   8  10 13097.3 262.623   2
  -1  -8  10 13471.0 256.443   5
   1   8 -10 13754.2 271.943   1
  -1  -8   9 35583.7 393.580   5
  -1   8   9 35472.9 320.027   9
  -1  -8   9 35233.6 387.011   4
  -1  -8   8 7517.42 182.095   4
   1   8  -8 8161.34 189.019   1
   1   8  -8 7485.32 232.914  10
  -1   8   8 7573.25 139.885   9
  -1  -8   8 7681.66 186.804   5
  -1   8   7 45831.5 319.213   9
   1   8  -7 41094.7 516.658   8
   1   8  -7 47575.4 416.874   1
   1   8  -7 42578.1 539.191  10
   1   8  -6 11983.5 292.009  10
  -1   8   6 12272.9 162.471   9
   1   8  -6 11705.2 185.588   1
  -1   8   5 59354.0 650.250   8
  -1   8   5 58054.3 375.186   9
   1   8  -5 53954.7 603.470   8
   1   8  -5 55104.5 599.658  10
  -1  -8   5 59624.7 414.368   4
   1   8  -4 11083.0 272.863  10
   1   8  -4 11349.5 280.233   8
  -1   8   4 11603.9 283.786   8
   1   8  -3 4882.41 186.817  10
   1   8  -3 5145.61 193.724   8
  -1   8   3 5016.08 190.939   8
   1   8  -2 37677.3 486.602  10
  -1   8   2 38192.7 498.850   8
   1   8  -1 25.6118 67.9849  10
   1   8  -1-20.4022 61.9234   8
  -1   8   1 169.270 65.5541   8
   1   8   0 1651.90 117.114  10
   1   8   0 1632.15 119.030   8
  -1   8   0 1617.31 114.701   8
   1   8   1 13749.7 309.913  10
   1   8   1 12931.6 302.211   8
   1   8   2 867.889 99.2645   8
  -1   8  -2 810.055 90.0593   8
   1   8   2 1042.28 102.036  10
   1   8   3 44075.0 476.000   9
   1   8   3 44775.4 575.424   8
   1   8   4 40921.3 557.498   8
   1   8   4 40371.1 450.268   9
   1   8   5 10.5574 48.8482   9
  -1   8  -5 9.03723 55.3333   8
  -1   8  -6 13328.9 302.559   8
   1  -8   6 15563.7 240.097   4
   1   8   6 15689.7 357.839   8
   1   8   6 13446.6 265.672   9
  -1   8  -7 22214.7 387.983   8
   1   8   7 22937.3 335.543   9
   1  -8   8 18425.4 289.547   5
   1   8   8 17415.1 304.747   9
   1   8   9 18515.7 341.401  13
   1   8   9 18955.3 331.092   9
   1   8   9 18701.5 317.982   2
   1   8  10 108.000 63.0198   2
   1  -8  10 48.9055 65.6344  11
   1   8  10-40.3960 69.8939  13
  -1   8 -10 2.79449 40.6962   1
   1   8  10 72.3896 61.5794   9
   1  -8  10 62.2664 74.3748   5
   1   8  11 695.283 99.9542  13
   1  -8  11 915.762 100.705  11
   1  -8  11 825.549 99.1630   5
   1   8  11 698.712 93.4160   9
  -1   8 -11 823.221 71.0814   1
   1   8  11 672.987 88.7879   2
   1  -8  12 13431.9 268.176   5
   1   8  12 13348.7 276.975   2
  -1   8 -12 12890.6 215.071   1
   1   8  12 13179.6 302.539  13
   1   8  12 12842.0 301.590   9
   1   8  13 5311.31 202.340   9
   1   8  13 5423.73 183.034   2
   1  -8  13 5445.86 277.718   1
   1  -8  13 5391.22 187.912  11
   1   8  13 4900.47 195.240  13
   1   8  14 937.562 94.9620   2
  -1   8 -14 917.090 57.5910   1
   1   8  14 840.932 98.1034   9
   1  -8  14 1111.47 111.189  11
   1   8  14 1021.68 111.383  13
   1  -8  14 1209.89 146.645   1
   1   8  15 310.615 73.0295   9
   1  -8  15 296.347 100.869   1
   1  -8  15 298.901 75.6480   3
   1   8  15 381.361 76.5712   2
   1   8  15 318.286 84.2209  13
   1  -8  16 186.315 64.9644  13
   1   8  16 236.974 66.5180   9
   1  -8  16 234.863 73.0940   3
   1   8  16 157.473 64.0193   2
   1   8  16 208.423 74.7278  13
   1   8  17 6833.02 206.803   9
   1  -8  17 7066.55 172.343  13
   1   8  17 7263.22 177.391   2
   1   8  17 7270.43 195.547  13
   1  -8  18 1313.45 81.9186   3
   1   8  18 1206.88 76.6574   2
   1   8  18 1308.45 90.4385  13
   1  -8  18 1400.94 74.5958  13
   1   8  19 214.942 43.0385   2
   1   8  19 193.420 51.4780  13
  -1  -9  19 4000.00 112.117  13
  -1   9  19 4124.67 109.292   2
  -1  -9  18 1669.96 81.5083   3
  -1   9  18 1865.62 99.6593  13
  -1  -9  18 1597.57 92.4183  13
  -1   9  18 1786.69 90.4052   2
  -1  -9  17 14376.8 250.857   3
  -1   9  17 14438.7 247.521   2
  -1  -9  16 8411.86 214.754   3
  -1   9  16 7811.63 198.149   2
  -1   9  16 8441.31 228.359  13
  -1  -9  15 2369.85 95.5466  11
  -1   9  15 2640.52 146.483  13
  -1   9  15 2742.11 131.980   2
  -1   9  15 2398.49 106.304   9
  -1  -9  15 2930.61 147.340   3
  -1  -9  14 163.612 76.1750  11
  -1   9  14 237.428 86.0710  13
  -1  -9  14 166.442 71.4103   3
  -1  -9  14 116.147 88.6650   1
  -1   9  14 87.9114 67.2981   2
  -1   9  13 34866.4 444.294   2
  -1   9  13 35702.3 492.121  13
  -1   9  13 33682.6 369.027   9
  -1  -9  13 34508.4 664.246   1
  -1  -9  13 35196.5 417.092  11
  -1  -9  12 4976.33 177.005  11
  -1   9  12 4708.00 172.910   2
  -1   9  12 4641.32 140.447   9
  -1  -9  12 4318.33 156.101   5
  -1   9  12 5068.99 199.895  13
  -1   9  11 13587.0 225.370   9
  -1   9  11 14074.7 316.452  13
  -1  -9  11 13900.9 270.385   5
  -1   9  11 14205.0 286.510   2
  -1  -9  10 248.960 82.7564   5
   1   9 -10 192.708 47.5809   1
  -1   9  10 251.602 83.3777  13
  -1   9  10 207.555 65.3522   2
  -1  -9  10 305.192 85.7927  11
  -1   9  10 206.884 47.9361   9
  -1  -9   9 2989.71 137.543   5
  -1   9   9 2983.62 106.115   9
  -1   9   9 3449.15 167.384  13
  -1  -9   9 2971.96 139.476  11
  -1   9   9 3246.13 139.138   2
   1   9  -8 8302.28 256.851   8
  -1   9   8 12154.2 196.862   9
  -1  -9   8 10293.8 223.780   5
   1   9  -8 8902.28 266.059  10
  -1   9   8 12157.9 283.529  13
  -1  -9   8 9695.33 215.374   4
   1   9  -7 79909.5 785.189  10
  -1  -9   7 79010.4 560.395   4
  -1   9   7 83906.2 503.345   9
  -1  -9   7 84481.5 590.941   5
   1   9  -7 77768.4 775.154   8
  -1   9   6 85.6565 75.2012   8
  -1  -9   6 204.116 55.5416   4
   1   9  -6 93.7085 64.4047   8
  -1  -9   5 38021.7 361.804   4
   1   9  -5 38250.9 538.715  10
   1   9  -4 23992.4 423.287  10
  -1   9   4 24863.3 455.564   8
  -1   9   3 6313.84 234.062   8
   1   9  -3 5912.46 216.756  10
   1   9  -3 5938.64 223.191   8
   1   9  -2 717.970 97.3264  10
   1   9  -2 605.180 96.6496   8
  -1   9   2 564.298 95.8302   8
   1   9  -1 32537.3 497.214  10
  -1   9   1 32070.6 489.383   8
   1   9  -1 31062.8 482.918   8
  -1   9   0 4496.91 193.033   8
   1   9   0 4851.86 203.113   8
   1   9   0 4878.54 204.572  10
   1   9   1 46261.6 603.033  10
   1   9   1 43690.7 591.206   8
   1   9   2 3506.50 184.174   8
  -1   9  -2 3314.08 173.171   8
   1   9   2 3597.05 180.544  10
  -1   9  -3 70.7711 73.1471   8
   1   9   3 213.249 78.2976  10
   1   9   3 150.236 86.5661   8
   1   9   4 12238.0 317.372  10
   1   9   4 11461.9 325.641   8
   1   9   5 84203.5 698.612   9
   1   9   5 87446.3 884.047   8
   1  -9   6 6079.13 163.946   5
   1   9   6 6545.09 255.613   8
   1  -9   6 6148.77 166.461   4
  -1   9  -6 5741.74 223.688   8
   1   9   6 6063.77 193.174   9
   1  -9   7 50055.6 471.829   4
   1   9   7 49611.8 558.943  13
   1   9   7 49613.8 535.906   9
   1  -9   8 484.976 81.1355   5
   1   9   8 542.509 83.4028   9
   1   9   8 481.464 79.6460   2
  -1   9  -8 342.276 86.9103   8
   1   9   8 524.645 86.5484  13
   1   9   9 77.2621 63.0731   9
   1   9   9 187.140 80.5611  13
   1   9   9 52.8571 64.6241   2
   1  -9   9 125.637 78.0818   5
   1  -9  10 493.197 93.3513   5
   1  -9  10 498.967 85.5686  11
   1   9  10 487.528 80.8489   9
   1   9  10 404.882 88.6614  13
   1   9  10 506.169 79.3470   2
   1   9  11 27213.4 422.799  13
   1   9  11 27714.0 428.174   9
   1  -9  11 31037.9 409.159   5
   1  -9  11 31977.8 430.902  11
   1   9  11 28991.1 406.993   2
   1   9  12 692.240 86.0046   2
   1   9  12 740.450 96.2983   9
   1   9  12 751.746 101.651  13
   1  -9  12 785.585 99.6139   5
   1  -9  12 798.385 103.695  11
   1   9  13 35518.2 477.293  13
   1   9  13 37050.1 446.937   2
   1   9  13 35757.3 491.453   9
   1   9  14 708.132 89.0333   2
   1   9  14 513.363 80.0338   9
   1  -9  14 717.536 100.527  11
   1   9  14 591.146 95.2255  13
   1   9  15 4676.25 156.957   2
   1   9  15 4649.16 178.833   9
   1   9  15 4644.70 172.695  13
   1   9  16 3519.32 146.789  13
   1   9  16 3401.87 147.030   9
   1  -9  16 3580.90 143.573   3
   1  -9  16 3204.11 119.635  13
   1   9  16 3083.35 123.988   2
   1   9  17 9648.83 186.725   2
   1  -9  17 9703.70 205.434   3
   1   9  17 9829.00 210.726  13
   1   9  18 118.751 47.5851  13
   1   9  18 13.8128 39.7963   2
   1  -9  18-2.51865 39.3213   3
  -1 -10  18 1014.40 52.4930   3
  -1 -10  18 1211.84 70.0057  13
  -1 -10  17 11813.3 206.054   3
  -1 -10  17 11846.7 218.358  13
  -1  10  17 12268.3 205.090   2
  -1  10  16 1736.31 97.1533   2
  -1 -10  16 1633.11 100.784   3
  -1  10  15 2907.73 139.355  13
  -1 -10  15 2938.45 138.281   3
  -1  10  15 2670.88 122.477   2
  -1 -10  14 47.0206 72.6648  11
  -1  10  14 91.6456 76.1617  13
  -1  10  14 58.4436 60.2718   2
  -1  10  13 31592.6 409.958   2
  -1 -10  13 31319.1 380.805  11
  -1  10  12 203.257 84.3020  13
  -1 -10  12 234.995 83.2880  11
  -1 -10  12 200.567 77.1434   5
  -1  10  12 318.628 73.3480   2
  -1 -10  11 9432.60 224.508   5
  -1 -10  11 10196.8 246.985  11
  -1  10  11 9621.61 236.015   2
  -1  10  11 9826.38 267.986  13
  -1 -10  10 1752.50 118.215   5
  -1  10  10 1886.48 117.519   2
  -1  10  10 1618.38 128.921  13
  -1 -10  10 2091.66 135.964  11
  -1 -10   9 8213.37 207.547   5
  -1  10   9 8375.75 248.800  13
  -1 -10   9 8091.36 220.248  11
   1  10  -8 251.223 85.6754   8
  -1  10   8 206.820 86.5589  13
  -1 -10   8 102.720 72.4102   5
  -1 -10   8 118.885 74.6495   4
  -1 -10   7 21857.3 317.740   5
  -1  10   7 22661.8 391.088  13
  -1 -10   7 21063.3 309.482   4
   1  10  -7 20528.1 430.308   8
   1  10  -6 10555.2 317.247   8
   1  10  -6 9883.86 295.894  10
  -1 -10   6 10845.1 213.964   4
  -1  10   6 11578.8 281.908  13
  -1  10   6 12112.9 356.968   8
  -1  10   5 1082.19 136.819   8
   1  10  -5 1013.50 116.815  10
   1  10  -5 612.300 104.088   8
  -1 -10   5 778.871 72.1569   4
   1  10  -4 883.197 110.775  10
  -1  10   4 946.735 127.329   8
  -1 -10   4 972.171 72.6847   4
   1  10  -4 849.395 111.346   8
   1  10  -3 2728.70 166.257   8
  -1  10   3 3084.18 190.616   8
   1  10  -3 3009.27 170.963  10
  -1  10   2 2325.03 169.509   8
   1  10  -2 2216.92 157.898   8
   1  10  -2 2216.75 152.696  10
   1  10  -1 4193.79 203.334   8
   1  10  -1 4192.36 201.373  10
  -1  10   1 4660.07 221.313   8
   1  10   0 868.096 110.654  10
   1  10   0 972.461 118.522   8
  -1  10   0 886.319 115.015   8
   1  10   1 1539.24 138.133  10
   1  10   1 1458.39 143.030   8
  -1  10  -1 1505.68 139.712   8
  -1  10  -2 21863.4 446.268   8
   1  10   2 22645.5 470.109   8
  -1  10  -3 83.3495 94.6971   8
   1  10   3 137.170 82.2277  10
   1  10   3 35.9713 80.8631   8
   1  10   4 5743.66 206.445  13
   1  10   4 6277.60 261.139   8
  -1  10  -4 5758.75 244.997   8
   1  10   5 266.411 84.9597  13
  -1  10  -5 277.665 93.8778   8
   1  10   5 312.688 71.8979   2
   1  10   5 348.906 103.162   8
   1  10   6 80132.2 654.409   2
  -1  10  -6 78885.9 856.262   8
   1 -10   6 77619.8 584.760   4
   1  10   6 80395.3 723.832  13
   1  10   7 1670.07 120.671   9
   1 -10   7 1575.89 105.549   5
  -1  10  -7 1523.17 141.474   8
   1  10   7 1678.73 113.663   2
   1  10   7 1585.72 125.154  13
   1  10   8 2829.74 137.148   2
   1  10   8 2768.28 156.826  13
   1 -10   8 2956.16 140.196   5
  -1  10  -8 2724.96 171.684   8
   1  10   8 2597.62 143.817   9
   1 -10   9 193.420 83.4333   5
   1  10   9 64.2956 65.5078   2
   1  10   9 120.143 85.4967  13
   1  10   9 115.695 68.5976   9
   1  10  10 5458.72 204.812  13
   1  10  10 4950.65 176.546   2
   1 -10  10 5952.00 190.863   5
   1 -10  10 5515.15 186.213  11
   1  10  10 5000.90 188.009   9
   1  10  11 4121.94 162.779   2
   1  10  11 4401.69 185.559  13
   1  10  11 4064.30 169.983   9
   1 -10  11 4417.46 173.826  11
   1  10  12 382.201 77.9138   2
   1  10  12 277.144 73.5858   9
   1 -10  12 316.994 89.2585  11
   1  10  12 275.327 85.6902  13
   1 -10  12 248.341 82.0043   5
   1  10  13 455.553 75.0551   9
   1 -10  13 502.627 92.2034  11
   1  10  13 582.820 94.7279  13
   1  10  13 469.939 77.8438   2
   1 -10  14 40.4677 73.7047  11
   1  10  14 23.9996 59.6875   2
   1  10  14 27.8801 54.6387   9
   1  10  14 132.482 73.8664  13
   1  10  15 2877.72 121.159   2
   1 -10  15 2924.84 111.480  13
   1 -10  15 2972.35 132.055   3
   1  10  15 2812.50 121.376   9
   1  10  15 3023.03 133.422  13
   1  10  16 4871.06 150.611  13
   1  10  16 4629.89 134.882   2
   1 -10  16 4964.32 150.676   3
   1 -10  17 210.219 51.2116   3
   1  10  17 225.809 46.0144   2
   1  10  17 265.968 53.1317  13
  -1 -11  17 5359.56 121.168  13
  -1 -11  16 220.370 55.5624   3
  -1  11  16 299.955 48.1134   2
  -1  11  16 231.418 50.0210  13
  -1  11  15 87.5884 48.6910   2
  -1  11  15 82.2416 57.1766  13
  -1 -11  15 120.805 56.2994   3
  -1  11  14 1979.79 115.426  13
  -1  11  14 1967.43 104.184   2
  -1 -11  14 1647.41 91.4183  11
  -1  11  13 34666.3 398.163   2
  -1  11  13 35625.0 447.150  13
  -1  11  12 3068.79 152.477  13
  -1  11  12 3043.39 132.936   2
  -1 -11  11 31272.2 374.844   5
  -1 -11  11 31436.5 402.508  11
  -1 -11  10 3156.02 152.272  11
  -1 -11  10 2938.54 137.013   5
  -1  11  10 3122.41 161.869  13
  -1  11   9 19649.2 370.142  13
  -1 -11   9 19060.7 333.384  11
   1  11  -8 1988.34 160.799   8
  -1 -11   8 2195.29 126.834   4
  -1 -11   8 2418.10 127.895   5
  -1  11   8 2278.07 145.524  13
  -1 -11   7 20478.5 317.451   4
   1  11  -7 20876.7 463.723   8
  -1 -11   7 22326.9 329.979   5
  -1  11   7 22154.9 385.898  13
  -1 -11   6 38835.1 416.074   5
   1  11  -6 37789.6 620.063   8
  -1  11   5 12.9784 78.8012  13
  -1 -11   5 297.598 63.9930   4
  -1  11   5 183.874 97.8837   8
   1  11  -5 111.490 89.4806   8
  -1 -11   4 6383.31 164.706   4
   1  11  -4 5797.59 249.117   8
  -1  11   4 6298.29 274.816   8
   1  11  -4 5730.39 232.250  10
  -1  11   3 2928.84 200.467   8
   1  11  -3 2754.26 177.523  10
   1  11  -3 2759.51 184.346   8
   1  11  -2 1519.49 143.231   8
   1  11  -2 1611.86 149.388  10
  -1  11   2 1786.13 161.101   8
   1  11  -1 42534.0 637.854   8
  -1  11   1 44828.1 678.499   8
   1  11  -1 44206.1 651.692  10
   1  11   0 251.801 97.0472  10
   1  11   0 255.745 105.145   8
  -1  11   0 153.054 105.803   8
  -1  11  -1 137215. 1160.25   8
   1  11   1 139437. 1153.29  10
   1  11   1 137662. 1179.79   8
  -1  11  -2 20085.6 451.491   8
   1  11   2 20556.2 471.374   8
  -1  11  -3 1028.74 136.397   8
   1  11   3 842.128 123.840   8
   1  11   3 941.019 106.902  13
  -1  11  -4 3032.90 196.388   8
   1  11   4 3241.09 164.564  13
   1  11   4 3425.96 217.453   8
  -1  11  -5 46013.3 697.032   8
   1 -11   5 45709.6 442.827   4
   1  11   5 45971.5 549.881  13
   1  11   5 46580.0 498.867   2
   1  11   6 128.032 79.6431  13
   1  11   6 72.6922 61.3029   2
   1  11   6 84.2413 93.0111   8
   1 -11   6 66.6788 63.4853   4
  -1  11  -6 12.9901 89.3458   8
   1 -11   6 97.2906 64.0151   5
   1  11   7 14146.6 281.576   2
  -1  11  -7 14849.2 394.972   8
   1  11   7 14447.1 317.415  13
   1 -11   7 15031.1 273.365   5
   1 -11   8 182.345 76.2795   5
   1  11   8 66.1001 77.8538  13
   1  11   8 89.7558 69.5606   2
   1  11   9 153.913 71.5122   2
   1 -11   9 23.4093 77.0697   5
   1  11   9 155.066 83.0570  13
   1  11  10 5984.77 187.223   2
   1  11  10 5639.97 200.731  13
   1 -11  10 5996.23 190.476   5
   1 -11  10 5729.68 186.346  11
   1  11  11 52888.6 518.996   2
   1 -11  11 52491.9 496.807   5
   1 -11  12 381.258 79.3159   5
   1 -11  12 359.028 85.2132  11
   1  11  12 430.020 75.3102   2
   1  11  12 375.327 85.5835  13
   1  11  13 19903.5 298.271   2
   1  11  13 20117.0 327.423  13
   1 -11  14 3462.67 120.504  11
   1  11  14 3384.06 137.496  13
   1  11  14 3427.75 126.406   2
   1  11  15 54.1897 51.9420  13
   1 -11  15 161.493 54.2050   3
   1  11  15 85.2644 50.7371   2
   1  11  16 983.104 69.6135  13
   1  11  16 982.818 62.2170   2
  -1 -12  14 328.421 62.2650   3
  -1  12  13 28230.7 346.961  13
  -1 -12  13 26457.6 294.827  11
  -1  12  12 379.548 70.8819  13
  -1 -12  12 348.724 76.4294  11
  -1  12  11 11547.0 253.920  13
  -1 -12  11 11089.0 228.950  11
  -1 -12  10 5708.69 169.090   5
  -1 -12  10 6325.59 188.602  11
  -1  12  10 6003.58 193.205  13
  -1  12   9 109.821 81.2722  13
  -1 -12   9 160.761 77.6171  11
  -1 -12   9 298.601 78.7795   5
  -1 -12   8 972.488 97.7895   5
  -1 -12   8 1078.93 95.6272  11
  -1  12   8 960.197 102.363  13
  -1  12   7 2127.17 134.787  13
  -1 -12   7 1941.59 117.166   4
   1  12  -7 2194.38 169.857   8
  -1 -12   7 1960.95 117.831   5
  -1 -12   6 572.200 83.8270   5
  -1 -12   6 563.341 79.8566   4
  -1  12   5 1738.94 173.845   8
   1  12  -5 1956.32 160.652   8
  -1 -12   5 1687.61 100.141   4
  -1 -12   4 9579.92 206.743   4
  -1  12   4 9590.62 348.759   8
   1  12  -4 9165.01 320.951   8
  -1 -12   3 2620.15 114.183   4
  -1  12   3 2854.29 209.914   8
   1  12  -3 2816.84 190.683   8
   1  12  -2 127.524 98.5906   8
  -1  12   2 404.457 120.893   8
   1  12  -1 7998.61 301.959   8
  -1  12   1 8721.75 321.298   8
   1  12   0 421.903 113.398   8
  -1  12   0 217.407 101.988   8
  -1  12  -1 876.183 134.090   8
   1  12   1 1298.73 151.252   8
  -1  12  -2 2807.22 198.617   8
   1  12   2 3036.15 206.744   8
   1  12   3 129.596 107.214   8
  -1  12  -3 45.9906 99.0196   8
   1  12   4 5259.19 262.048   8
  -1  12  -4 4704.04 248.891   8
   1  12   5 2461.81 191.348   8
  -1  12  -5 2819.65 201.928   8
   1 -12   5 2045.70 112.029   4
   1 -12   5 2479.62 121.340   5
   1  12   5 2352.02 139.479  13
   1 -12   6 11204.5 231.392   5
  -1  12  -6 11314.1 361.010   8
   1  12   6 11431.8 242.779   2
   1  12   6 11112.5 271.793  13
   1 -12   7 7199.80 192.923   5
   1  12   7 6979.70 217.690  13
  -1  12  -7 7730.46 298.812   8
   1  12   7 7715.64 201.289   2
   1  12   8 1324.70 114.806  13
   1  12   8 1493.70 103.277   2
   1 -12   8 1472.35 109.439   5
   1 -12   9 525.020 81.4788  11
   1 -12   9 663.381 89.3274   5
   1  12   9 594.076 79.3425   2
   1  12   9 573.401 92.9216  13
   1 -12  10 165.503 68.0171  11
   1 -12  10 263.400 81.1205   5
   1  12  10 375.748 71.7411   2
   1  12  10 316.312 78.3314  13
   1 -12  11 4462.62 148.540   5
   1  12  11 4550.88 149.094   2
   1 -12  11 4576.06 155.859  11
   1  12  11 4523.10 162.362  13
   1  12  12 2401.90 107.668   2
   1 -12  12 2181.16 113.716  11
   1  12  12 2406.84 121.717  13
   1  12  13 1567.40 95.7539  13
   1 -12  13 1538.94 93.0012  11
   1  12  13 1607.77 87.2777   2
   1  12  14 1527.31 76.5530   2
   1  12  14 1395.75 83.5548  13
   1  12  15 2388.45 87.7892  13
   1  12  15 2479.15 79.2666   2
  -1 -13  13 968.194 55.5840  11
  -1 -13  12 1739.81 90.1791  11
  -1 -13  11 13136.9 227.881  11
  -1 -13  10 18040.5 253.868   5
  -1 -13  10 18978.7 285.075  11
  -1 -13   9 312.733 72.9488   5
  -1 -13   9 466.820 79.1537  11
  -1 -13   8 12162.7 232.138   5
  -1 -13   8 14204.5 276.825  11
   1  13  -7 3548.11 205.038   8
  -1 -13   7 3309.61 134.381   5
  -1 -13   6 3930.11 147.037   5
   1  13  -6 4045.07 220.492   8
  -1 -13   6 3621.88 146.710   4
  -1 -13   5 12988.2 243.621   5
   1  13  -5 12434.9 371.216   8
  -1 -13   5 12093.0 240.674   4
  -1  13   4 29910.0 612.147   8
   1  13  -4 28295.9 561.260   8
   1  13  -3 11644.0 367.134   8
  -1 -13   3 11547.2 229.809   4
   1  13  -2 17957.2 449.603   8
  -1  13   2 19213.3 489.819   8
  -1  13   1 15272.9 435.995   8
   1  13  -1 13545.6 393.370   8
   1  13   0 321.772 104.229   8
  -1  13   0 211.365 108.183   8
   1  13   1 43189.5 709.639   8
  -1  13  -1 41546.2 687.655   8
   1  13   2 37483.4 669.470   8
  -1  13  -2 36148.3 640.770   8
   1  13   3 351.648 117.516   8
  -1  13  -3 148.237 96.8793   8
   1 -13   4 20411.0 301.915   5
  -1  13  -4 20865.5 492.837   8
   1  13   4 21591.0 513.975   8
  -1  13  -5 15313.7 421.277   8
   1 -13   5 14872.0 260.163   5
  -1  13  -6 3279.02 207.408   8
   1 -13   6 3153.42 131.409   5
  -1  13  -7 14756.8 396.708   8
   1 -13   7 14098.2 254.052   5
   1  13   8 31725.3 346.784   2
   1 -13   8 32709.5 375.379   5
   1  13   9 296.985 56.7423   2
   1  13   9 306.610 74.7968  13
   1 -13   9 339.390 72.4843  11
   1  13  10 28105.6 306.653   2
   1 -13  10 27555.1 322.115   5
   1 -13  10 27870.0 343.053  11
   1  13  10 28036.1 349.600  13
   1  13  11 22029.5 257.439   2
   1  13  11 22493.7 296.747  13
   1 -13  12 320.841 61.6917  11
   1  13  12 561.762 52.9483   2
   1  13  13 8725.99 135.700   2
  -1 -14  11 33.2009 46.2000  11
  -1 -14  10 649.138 69.8342  11
  -1 -14   9 161.082 61.9296  11
  -1 -14   9 180.779 58.4432   5
  -1 -14   8 21580.8 279.135   5
  -1 -14   8 23354.7 316.847  11
  -1 -14   7 1863.27 107.439   5
  -1 -14   7 2247.14 123.311  11
  -1 -14   6 629.418 76.7803   5
   1  14  -5 8558.68 301.476   8
  -1 -14   5 8038.33 194.728   5
  -1 -14   5 8003.85 198.658   4
  -1 -14   4 14151.2 255.977   4
  -1 -14   4 14561.3 256.206   5
   1  14  -3 5332.28 247.559   8
  -1 -14   3 5447.72 164.480   4
  -1  14   3 5804.25 278.822   8
  -1 -14   3 5810.75 166.558   5
  -1 -14   2 7335.30 184.524   4
   1  14  -2 6918.09 278.557   8
   1  14  -1 7428.15 296.841   8
  -1  14   1 7300.66 309.007   8
  -1  14   0 10867.6 363.061   8
   1  14   0 10714.7 356.469   8
  -1  14  -1 31.2626 91.6768   8
   1  14   1 176.118 99.2582   8
  -1  14  -2 2873.96 196.095   8
   1  14   2 3269.27 213.549   8
   1 -14   3 283.997 65.8591   5
  -1  14  -3 160.093 102.541   8
   1  14   3 260.873 104.567   8
   1  14   4 13057.9 385.424   8
   1 -14   4 12533.0 238.761   5
  -1  14  -4 12175.9 366.947   8
   1 -14   5 2103.63 112.512   5
  -1  14  -5 2270.48 169.076   8
   1 -14   6 11721.8 231.675   5
   1 -14   7 345.915 72.7832   5
   1 -14   8 37.5569 59.6084   5
   1 -14   8-52.1706 63.3028  11
   1 -14   9 6026.04 153.778   5
   1 -14   9 6726.30 170.693  11
   1 -14  10 1341.90 88.4315  11
   1 -14  11 2490.65 99.1154  11
  -1 -15   9 3436.35 110.439  11
  -1 -15   8 7598.20 139.080   5
  -1 -15   8 9953.19 192.170  11
  -1 -15   7 14575.6 246.063  11
  -1 -15   7 11905.9 195.664   5
  -1 -15   6 4405.73 133.300   5
  -1 -15   6 5184.58 164.284  11
  -1 -15   5 34.1555 60.8085   5
  -1 -15   4 39518.3 395.957   5
  -1 -15   4 37948.4 402.630   4
  -1 -15   3 5321.08 162.944   4
  -1 -15   3 5576.64 165.355   5
  -1 -15   2 36815.0 389.102   5
  -1 -15   2 34462.8 393.571   4
  -1 -15   1 1464.70 100.482   4
  -1 -15   1 1416.65 97.6306   5
   1 -15   2 13981.7 258.605   5
   1 -15   3 1925.49 114.230   5
   1 -15   4 66168.9 539.607   5
   1 -15   5 10559.4 219.434   5
   1 -15   6 574.177 82.7772   5
   1 -15   7 2000.18 111.459  11
   1 -15   7 1856.02 97.7988   5
   1 -15   8 47229.8 431.990  11
  -1 -16   4 4116.19 127.291   5
  -1 -16   2 222.239 63.4319   5
  -1 -16   1 1744.38 94.7437   5
  -2   0  22 5365.05 154.877  13
  -2   0  22 4967.80 124.917   2
  -2   0  21 23.0133 45.3378   2
  -2   0  21 8.63555 58.0490  13
   2   0 -21 18.8573 21.7576   4
  -2   0  20 16030.8 263.226   2
  -2   0  20 16306.6 303.547  13
  -2   0  19 118.719 57.3669   2
  -2   0  19-47.6249 64.9228   9
   2   0 -19 12.7592 31.3085   4
  -2   0  19-18.0006 66.0446  13
   2   0 -18 20680.4 228.728   4
  -2   0  18 23145.0 387.408  13
  -2   0  18 22192.2 456.179   9
  -2   0  18 20780.5 319.303   2
  -2   0  17 15.2172 68.6131  13
  -2   0  17-11.9504 66.2237   9
   2   0 -17 7.83203 34.9243   4
  -2   0  17 45.7196 54.0898   2
   2   0 -16 12461.0 188.027   4
  -2   0  16 13734.3 305.719  13
  -2   0  16 12453.9 250.274   2
  -2   0  16 13317.5 335.557   9
  -2   0  15 69.3483 59.1849   9
   2   0 -15 50.6094 36.8325   4
  -2   0  15 138.757 72.4772  13
  -2   0  15-15.9043 50.3030   2
  -2   0  13 85.5162 46.6805   9
  -2   0  12 30719.8 396.845   9
  -2   0  11-12.9328 39.3005   9
  -2   0  10 12709.8 139.828   1
  -2   0   9 20.2886 34.1989   1
  -2   0   8 87605.2 411.956   1
   2   0  -7 38.1607 39.6395   6
   2   0  -7 46.9088 31.2860  12
   2   0  -6 50513.5 361.384   6
   2   0  -6 62011.0 378.300  12
   2   0  -5 0.21396 21.3914  12
   2   0  -5 74.6064 34.4279   6
   2   0  -4 488236. 1013.94   6
   2   0  -4 507709. 901.675  12
   2   0  -3 35.4524 22.9117  12
   2   0  -3-4.28015 32.8864   6
  -2   0   3 30.7006 23.6641  12
  -2   0   2 241118. 615.883  12
   2   0  -2 244421. 591.387  12
   2   0  -1 19.3177 35.3570   6
  -2   0   1 104.746 26.1150  12
  -2   0   1 20.1682 17.1561   6
   2   0  -1 102.080 27.2461  12
  -2   0   0 155289. 392.721   6
   2   0   0 154404. 542.304   6
  -2   0  -1 68.7480 23.1149   6
  -2   0  -1 92.9733 29.3738  12
  -2   0  -2 200783. 632.738  12
  -2   0  -2 202135. 523.376   6
   2   0   3 70.7308 32.1970  12
  -2   0  -3 13.7055 23.7307  12
  -2   0  -3 8.63746 22.8304   6
  -2   0  -4 7288.28 140.139  12
   2   0   4 7008.15 148.927   6
   2   0   5 33.7008 48.6459   6
  -2   0  -5 55.9938 32.8901  12
  -2   0  -5 51.8332 33.5136   6
  -2   0  -6 123482. 559.416   6
   2   0   6 122414. 769.078   1
   2   0   7-0.56867 66.3840   1
   2   0   7 45.7344 61.1444   6
  -2   0  -7 26.1764 39.9688   6
   2   0   8 151472. 706.854   6
  -2   0  -8 148900. 687.898   6
   2   0   8 149157. 900.634   1
   2   0   9 152.914 64.7310   1
  -2   0  -9-11.0767 36.1770   6
   2   0   9 105.080 37.7621   6
  -2   0 -10 144714. 512.294   4
  -2   0 -10 148412. 783.032   6
  -2   0 -11 13.5723 26.3939   4
  -2   0 -11-11.6467 39.9403   6
  -2   0 -12 455819. 1530.18   6
  -2   0 -12 442104. 952.420   4
   2   0  13 185.203 78.1077   1
   2   0  13 106.300 60.0431   3
  -2   0 -13 10.5048 29.6715   4
   2   0  14 4142.39 137.146   3
  -2   0 -14 4131.85 98.6346   4
  -2   0 -15 179.109 35.7128   4
   2   0  15 101.759 51.9215   3
  -2   0 -16 52010.0 319.698   4
   2   0  16 47497.0 502.151  13
  -2   0 -17 26.8115 25.8338   4
   2   0  17 61.9132 61.0295  13
  -2   0 -18 7229.74 103.390   4
   2   0  18 6921.61 189.277  13
   2   0  19-0.47826 50.1772  13
   2   0  20 41150.2 385.141  13
   2   0  21 38.6305 36.7928  13
  -2  -1  22 50.2343 51.9353  13
  -2   1  22 132.146 42.8782   2
  -2   1  22 114.272 53.9715  13
   2  -1 -21 305.245 31.0088   4
  -2   1  21 299.144 69.3273  13
  -2   1  21 339.235 56.1533   2
  -2  -1  21 284.850 52.7502   2
  -2  -1  21 385.159 73.3773  13
   2   1 -21 315.905 27.5932   4
  -2   1  20 13381.6 242.379   2
  -2   1  20 14437.6 349.166   9
   2  -1 -20 13066.9 158.625   4
   2   1 -20 13023.9 153.228   4
  -2  -1  20 13398.1 275.454  13
  -2   1  20 14693.3 290.735  13
  -2  -1  20 13350.5 238.480   2
  -2   1  19 3178.89 131.347   2
  -2   1  19 3439.23 182.862   9
   2   1 -19 3200.50 87.9327   4
  -2  -1  19 3253.97 129.705   2
  -2   1  19 3171.58 153.821  13
   2  -1 -19 2813.14 85.3057   4
  -2  -1  19 3153.86 151.825  13
  -2   1  18 10059.7 226.172   2
   2  -1 -18 9773.20 160.324   4
   2   1 -18 10745.1 164.845   4
  -2  -1  18 9885.48 223.133   2
  -2  -1  18 11228.3 274.969  13
  -2   1  18 10630.3 267.562  13
  -2   1  18 10946.2 312.245   9
   2   1 -17 358.168 47.2679   4
  -2  -1  17 377.629 64.0735   2
  -2   1  17 501.068 71.7925   2
   2  -1 -17 339.882 43.9961   4
  -2   1  17 401.468 82.7816   9
  -2  -1  17 502.880 88.2161  13
  -2   1  17 415.959 87.9768  13
  -2  -1  16 2901.97 154.642  13
   2  -1 -16 2525.63 89.5082   4
  -2   1  16 3268.23 158.807  13
   2   1 -16 3069.59 100.821   4
  -2  -1  16 2589.64 122.042   2
  -2   1  16 2689.74 125.856   2
  -2   1  16 2740.44 154.145   9
  -2  -1  15 193.529 31.8412   3
   2   1 -15 179.398 45.3364   4
  -2   1  15 291.381 73.9755  13
  -2   1  15 233.287 67.6346   9
  -2  -1  15 208.860 52.8234   2
  -2   1  15 185.492 54.1970   2
  -2  -1  15 248.563 77.7618  13
  -2   1  14 26629.9 408.224   9
  -2  -1  14 26188.0 434.455   9
   2   1 -14 25726.7 269.550   4
  -2  -1  14 26220.0 248.193   3
  -2  -1  13 2743.98 139.320   9
  -2   1  13 2685.33 128.054   9
  -2  -1  12 15173.8 221.997   1
  -2  -1  12 15475.1 294.306   9
  -2   1  12 15497.2 272.965   9
   2   1 -11 488.034 66.4438   6
  -2  -1  11 570.701 63.2800   9
  -2   1  11 512.197 56.4437   9
  -2  -1  11 537.360 59.7648   1
  -2   1  10 25262.1 302.333   9
  -2  -1  10 26186.2 297.944   1
  -2  -1   9 58415.5 423.082   1
   2   1  -9 53765.0 459.219   6
  -2  -1   8 2790.21 95.3013   1
   2   1  -8 2582.42 107.842   6
  -2  -1   7 262.400 42.7590   1
   2   1  -7 167.587 48.7483   6
   2   1  -7 244.847 35.7003  12
   2  -1  -7 159.694 38.0008  12
   2   1  -6 14584.4 177.471  12
   2  -1  -6 13695.2 185.812  12
   2  -1  -5 73.9000 29.8435   6
   2   1  -5 161.528 25.3137  12
   2   1  -5 90.1164 37.1019   6
   2  -1  -5 114.394 26.3360  12
   2   1  -4 141328. 554.129   6
   2  -1  -4 147208. 508.144  12
  -2   1   3 225191. 641.153  12
  -2  -1   3 229246. 593.864  12
   2   1  -3 224220. 693.022   6
   2  -1  -3 224702. 608.383  12
   2   1  -3 230924. 558.720  12
  -2  -1   2 160091. 441.771   6
   2  -1  -2 160207. 499.526  12
   2  -1  -1 130829. 461.799  12
  -2   1   1 132745. 483.531  12
  -2  -1   1 133685. 445.587  12
   2   1  -1 130639. 439.030  12
  -2  -1   0 22019.2 191.162  12
   2   1   0 23067.3 223.324   6
  -2   1   0 21788.9 199.965  12
  -2  -1   0 22394.1 171.949   6
   2  -1   0 22652.8 210.181  12
  -2   1   0 21847.4 89.2541   6
   2   1   1 81288.1 398.446  12
  -2   1  -1 78516.3 393.656  12
  -2  -1  -1 86163.8 405.990  12
   2  -1   1 73257.8 391.057  12
   2   1   1 76711.5 407.798   6
  -2   1  -1 77981.3 257.069   6
  -2  -1  -1 79656.5 329.539   6
   2  -1   2 7314.33 135.128  12
  -2   1  -2 7373.94 94.4077   6
   2   1   2 6897.75 129.608   6
   2   1   2 7270.81 127.618  12
  -2  -1  -2 7461.54 108.683   6
  -2  -1  -2 7030.84 117.283  12
   2  -1   3 130432. 585.132  12
   2   1   3 132838. 556.366   6
  -2  -1  -3 133511. 539.027  12
  -2   1  -3 137946. 445.071   6
  -2   1  -3 137795. 575.437  12
  -2   1  -4 69360.4 426.584  12
  -2  -1  -4 67806.1 405.103  12
  -2   1  -5 13.7104 32.2762  12
  -2  -1  -5 43.4752 31.5456   6
  -2  -1  -5 10.8335 29.0250  12
   2   1   5 8.70334 39.9107   6
   2   1   6 3811.91 102.223   6
   2  -1   6 3638.99 141.877   1
   2  -1   7 4235.04 160.343   1
  -2   1  -7 3836.89 136.153   1
  -2  -1  -7 4055.34 114.129   6
  -2   1  -7 4103.49 114.609   6
  -2   1  -8 21304.5 263.198   6
  -2  -1  -8 20448.5 260.174   6
   2  -1   8 20734.7 349.894   1
   2  -1   9 4064.04 175.682   1
  -2   1  -9 3902.55 123.360   6
  -2  -1  -9 3879.39 125.021   6
  -2   1 -10 8532.02 189.623   6
  -2  -1 -10 8062.81 125.165   4
   2   1  10 8317.29 232.238   9
   2  -1  10 7940.77 248.007   1
  -2  -1 -10 8408.77 190.392   6
  -2   1 -10 8221.52 121.358   4
  -2  -1 -11 5971.53 112.888   4
   2   1  11 6536.39 199.041   1
  -2   1 -11 5746.10 106.860   4
   2   1  11 6073.72 212.440   9
  -2  -1 -11 6337.36 178.302   6
  -2   1 -11 6210.04 174.254   6
   2  -1  11 6156.98 221.806   1
  -2  -1 -12 14619.9 177.155   4
   2   1  12 14310.6 262.620   1
  -2   1 -12 14217.6 168.858   4
  -2  -1 -12 14859.3 280.896   6
  -2  -1 -13 888.730 53.9252   4
  -2   1 -13 949.043 52.8268   4
   2   1  13 821.243 71.2140   3
   2  -1  13 804.554 83.0876   3
  -2  -1 -13 895.491 84.8099   6
  -2  -1 -14 1197.13 59.6789   4
  -2   1 -14 1314.73 60.8025   4
   2   1  14 1250.33 69.8773   3
   2  -1  14 1238.35 95.5654   3
   2  -1  14 1216.03 94.1793  13
   2   1  14 1142.99 96.6203  13
   2   1  15 162.432 66.7684  13
  -2  -1 -15 32.5291 31.4721   4
   2  -1  15 53.6200 57.0283  13
   2  -1  15 55.5316 63.2261   3
  -2   1 -15 55.8022 31.6973   4
   2  -1  15 8.54662 58.8708   1
   2   1  16-54.4074 69.2485  13
  -2  -1 -16 18.1193 31.0496   4
   2  -1  16 22.5061 58.3884  13
   2  -1  16 44.4589 50.4934   3
  -2   1 -16 21.9514 28.2490   4
  -2   1 -17 4337.60 85.6709   4
  -2  -1 -17 4410.47 92.4081   4
   2  -1  17 4145.75 154.522  13
  -2  -1 -18 1651.67 54.5242   4
   2   1  18 1633.01 104.703  13
   2  -1  18 1550.92 99.7977  13
   2   1  19-54.8192 54.2038  13
  -2  -1 -19 1.08604 17.4408   4
   2  -1  19 51.8796 51.2020  13
   2   1  20-15.9063 47.1594  13
   2  -1  20-72.0350 48.0092  13
   2   1  21 0.31284 36.8146  13
  -2  -1 -21 8.38424 17.3944   7
   2  -1  21 78.0793 35.1483  13
  -2  -2  22-21.6007 50.9834  13
  -2   2  22 2.54726 49.7246  13
  -2   2  22-15.1072 39.1638   2
   2  -2 -21 3379.64 78.3524   4
  -2   2  21 3512.29 140.321  13
  -2   2  21 3494.16 122.488   2
  -2  -2  21 3517.75 139.288  13
  -2   2  20 600.159 85.7870   9
   2  -2 -20 551.235 41.8597   4
   2   2 -20 595.717 37.5127   4
  -2   2  20 477.673 68.0561   2
  -2   2  20 604.809 83.2466  13
  -2  -2  20 585.845 65.8040   2
  -2  -2  20 471.781 78.2534  13
   2   2 -19 136.416 32.8203   4
  -2  -2  19 157.681 71.8127  13
   2  -2 -19 101.728 33.3794   4
  -2   2  19 114.857 60.3806   2
  -2   2  19 48.9463 58.9794   9
  -2  -2  19 118.786 50.8606   2
  -2   2  19 144.395 78.4701  13
  -2  -2  18 7171.25 189.312   2
  -2   2  18 6950.57 240.250   9
  -2   2  18 7384.79 228.379  13
   2   2 -18 7855.32 138.455   4
   2  -2 -18 6559.61 134.109   4
  -2   2  18 6990.70 192.627   2
  -2  -2  18 7158.83 225.941  13
  -2   2  17 2899.85 130.392   2
  -2  -2  17 3174.00 133.157   2
  -2   2  17 3501.39 170.677   9
   2  -2 -17 3129.97 95.6132   4
  -2   2  17 3406.72 164.704  13
   2   2 -17 3450.80 100.074   4
  -2  -2  17 3497.30 167.486  13
  -2  -2  16 133.746 43.1660   3
  -2  -2  16 226.672 59.4760   2
  -2   2  16 128.382 72.9366  13
   2   2 -16 200.813 47.0988   4
  -2   2  16 155.296 59.1832   2
  -2   2  16 244.299 70.5887   9
  -2  -2  16 46.1655 75.6871  13
  -2  -2  15 28306.4 296.178   3
  -2   2  15 28160.3 427.050   9
  -2   2  15 28173.9 370.673   2
  -2  -2  15 27502.2 358.328   2
   2   2 -14 2128.96 137.270   6
  -2   2  14 2055.58 117.862   9
   2   2 -14 1989.44 85.9980   4
  -2  -2  14 1919.10 101.580   1
  -2  -2  14 2241.58 95.7857   3
  -2  -2  13 3673.50 142.927   1
   2   2 -13 3628.00 106.505   4
  -2   2  13 3670.68 140.265   9
   2   2 -13 3686.00 163.164   6
  -2  -2  12 8396.00 207.252   1
  -2   2  12 8489.31 194.776   9
   2   2 -12 8837.06 233.360   6
  -2  -2  11 79785.3 593.188   1
   2   2 -11 80097.5 659.640   6
  -2   2  11 80502.3 542.257   9
  -2   2  10 17426.4 237.978   9
  -2  -2  10 16388.1 260.513   1
  -2  -2   9 2467.40 104.976   1
   2   2  -9 2489.49 122.317   6
   2   2  -8 34988.7 312.709  12
   2   2  -8 33863.7 360.548   6
  -2  -2   8 34488.5 357.220   1
   2   2  -7 352.017 58.6452   6
   2   2  -7 403.474 39.6678  12
  -2  -2   7 455.200 53.0418   1
   2   2  -6 89900.0 507.024   6
   2   2  -6 94852.2 428.015  12
   2  -2  -5 21945.2 225.645  12
   2   2  -5 20792.1 236.979   6
   2  -2  -4 3573.72 87.1662  12
   2   2  -4 3703.79 76.7200  12
  -2  -2   3 41764.3 265.168   6
   2  -2  -3 43699.4 286.077  12
   2   2  -3 40908.3 299.714   6
   2   2  -3 42878.9 234.129  12
   2  -2  -2 49255.6 297.384  12
   2   2  -2 49482.9 315.978   6
   2   2  -2 48941.2 247.674  12
  -2  -2   2 46559.9 242.746  12
  -2   2   2 50168.1 310.720  12
  -2  -2   2 46856.7 271.340   6
  -2   2   1 74034.8 362.029  12
   2   2  -1 74179.9 319.074  12
   2  -2  -1 72697.0 362.129  12
  -2  -2   1 72955.3 320.705  12
  -2  -2   1 74715.4 342.162   6
  -2  -2   0 13298.8 145.100  12
   2  -2   0 13242.0 165.060  12
  -2   2   0 13496.6 161.182  12
  -2   2  -1 48570.5 320.954  12
   2  -2   1 46123.4 310.702  12
  -2  -2  -1 51716.6 285.211   6
   2   2   1 50319.5 311.197  12
   2   2   1 43483.8 258.518   6
  -2  -2  -1 49640.0 307.977  12
   2   2   2 12385.4 136.902   6
  -2   2  -2 14463.4 183.179  12
  -2   2  -2 14538.4 110.201   6
  -2  -2  -2 12902.5 156.127  12
  -2   2  -2 13871.4 99.9218   6
  -2  -2  -2 13949.2 153.434   6
   2   2   2 15342.0 193.419  12
   2  -2   2 14098.9 189.594  12
  -2  -2  -3 186436. 648.115  12
   2  -2   3 189971. 729.838  12
  -2   2  -3 195542. 494.439   6
  -2  -2  -3 195194. 602.135   6
  -2   2  -4 25384.9 200.009   6
  -2   2  -4 25622.6 275.465  12
  -2   2  -5 14631.3 218.742  12
  -2   2  -5 14539.0 165.317   6
   2   2   5 15007.9 243.759   1
   2   2   6 80352.8 569.508   1
  -2   2  -6 80189.1 431.350   6
   2  -2   7 140926. 873.197   1
   2   2   7 140826. 763.231   1
  -2  -2  -7 142778. 648.291   6
  -2   2  -8 5855.58 173.103   1
   2   2   8 6377.76 172.083   1
  -2  -2  -8 6182.05 147.533   6
   2  -2   8 6410.31 200.972   1
   2   2   9 40446.9 409.351   1
  -2   2  -9 39299.7 443.538   1
   2   2   9 40049.9 463.092   9
   2  -2  10 84981.1 795.022   1
  -2  -2 -10 83347.9 395.923   4
  -2   2 -10 83426.4 365.404   4
   2  -2  10 81668.9 673.960   6
   2   2  10 84126.1 711.837   9
   2   2  10 85605.7 550.174   1
  -2   2 -11 1224.52 100.625   1
  -2   2 -11 1125.92 50.5234   4
   2   2  11 1070.26 100.884   9
   2  -2  11 1360.11 127.652   1
   2  -2  11 914.196 87.8566   6
  -2   2 -11 1352.66 87.6184   6
  -2  -2 -11 1081.15 53.7676   4
  -2   2 -12 126594. 470.968   4
   2   2  12 126921. 979.368   9
  -2   2 -12 125048. 888.900   1
  -2  -2 -12 126039. 524.895   4
   2  -2  13 6207.50 184.140   3
   2   2  13 5813.29 228.022   9
  -2   2 -13 6174.29 108.947   4
  -2  -2 -13 6206.02 121.493   4
   2  -2  13 6326.19 249.276   1
   2  -2  14 11486.2 242.207   3
  -2   2 -14 11449.9 145.503   4
   2   2  14 10814.1 251.949  13
   2  -2  14 10345.2 235.334  13
  -2  -2 -14 11636.8 164.170   4
   2   2  14 12181.5 339.457   9
   2  -2  15 58590.6 517.078   3
  -2  -2 -15 58610.1 357.713   4
  -2   2 -15 60439.4 322.875   4
   2   2  15 55958.5 566.236  13
   2  -2  15 54849.7 528.885  13
   2   2  15 62164.0 771.549   9
   2   2  16 699.441 88.5590  13
  -2   2 -16 709.138 38.6171   4
  -2  -2 -16 657.956 46.4764   4
   2  -2  16 458.269 67.2470   1
   2  -2  16 574.014 77.0927  13
  -2  -2 -17 8106.27 123.161   4
   2  -2  17 8496.74 162.786   3
   2   2  17 8099.47 217.171  13
   2  -2  17 7848.90 199.621  13
   2  -2  18 6191.22 171.451  13
  -2  -2 -18 6268.68 100.406   4
   2   2  18 6365.12 188.182  13
  -2  -2 -19 11570.1 121.258   4
   2   2  19 12235.1 236.820  13
   2  -2  19 11910.3 220.147  13
   2   2  20 5786.16 151.785  13
   2  -2  20 5694.90 142.818  13
  -2  -2 -21 14080.2 137.211   7
   2   2  21 14943.2 204.160  13
  -2   3  22 238.579 56.7367  13
  -2   3  22 203.941 44.2662   2
  -2  -3  22 304.594 58.5744  13
   2  -3 -21 15082.8 160.252   4
  -2   3  21 14098.0 227.697   2
  -2  -3  21 14394.9 258.413  13
  -2   3  21 15453.3 269.873  13
   2  -3 -20 8189.17 130.741   4
  -2   3  20 7900.04 237.484   9
  -2  -3  20 8269.49 218.013  13
  -2   3  20 7710.92 184.048   2
   2   3 -19 6382.77 105.181   4
   2  -3 -19 6281.35 124.179   4
  -2   3  19 6815.33 214.273  13
  -2   3  19 6490.11 219.825   9
  -2  -3  19 6697.74 170.886   2
  -2  -3  19 6683.83 209.334  13
  -2   3  19 6532.74 179.765   2
  -2   3  18 19395.7 312.664   2
  -2   3  18 20665.5 387.868   9
   2   3 -18 21190.5 211.994   4
  -2  -3  18 21087.4 377.773  13
  -2   3  18 21883.1 384.099  13
  -2  -3  18 20102.3 304.597   2
   2  -3 -18 18992.8 223.774   4
  -2   3  17 15954.7 290.406   2
  -2  -3  17 15862.3 277.818   2
  -2  -3  17 14380.7 178.800   3
   2   3 -17 17942.4 210.087   4
  -2   3  17 17685.9 352.963  13
  -2  -3  17 16721.0 345.241  13
  -2   3  17 16153.5 337.523   9
  -2   3  16 3396.42 156.584   9
   2   3 -16 3437.28 102.059   4
  -2   3  16 3014.74 135.506   2
  -2  -3  16 3181.12 114.446   3
  -2  -3  16 2925.50 126.784   2
  -2   3  16 3321.03 163.530  13
  -2   3  15 27171.9 401.926   9
  -2   3  15 28158.8 427.254  13
  -2  -3  15 27200.7 356.891   2
  -2  -3  15 26224.7 374.072   1
  -2   3  15 27335.4 370.511   2
  -2  -3  15 28726.8 330.511   3
  -2   3  14 82009.0 628.135   2
   2   3 -14 89007.4 487.366   4
  -2  -3  14 90453.5 599.514   3
  -2  -3  14 83588.1 714.427   1
  -2   3  14 80093.1 647.206   9
  -2   3  13 640.776 66.8403   9
  -2  -3  13 420.893 80.5013   1
   2   3 -13 659.534 56.1085   4
   2   3 -13 637.210 90.0985   6
   2   3 -12 7264.96 138.640   4
  -2   3  12 6800.07 166.740   9
  -2  -3  12 7273.13 210.028   1
   2   3 -12 7533.57 220.079   6
  -2   3  11 4207.06 121.719   9
   2   3 -11 4441.99 105.922   4
  -2  -3  11 4518.87 161.389   1
  -2   3  10 24367.8 266.529   9
   2   3 -10 24578.7 347.886   6
  -2  -3  10 25100.9 353.859   1
  -2   3   9 9062.51 149.273   9
   2   3  -9 9115.19 205.747   6
  -2  -3   8 1825.28 99.0717   1
   2   3  -8 1875.49 98.7715   6
  -2  -3   7 1720.99 96.1564   1
   2   3  -7 1985.76 68.4878  12
   2   3  -6 40920.8 265.740  12
   2   3  -6 40757.6 359.187   6
   2  -3  -5 4882.42 113.537  12
   2   3  -5 4931.49 123.254   6
  -2  -3   4 6084.18 125.287   6
   2   3  -4 6305.20 90.8278  12
   2  -3  -4 5923.80 117.310  12
  -2  -3   3 47750.6 322.241   6
   2  -3  -3 48593.0 330.886  12
   2   3  -3 46964.8 320.145   6
   2   3  -3 46287.5 232.098  12
   2   3  -2 682673. 894.789  12
  -2   3   2 679973. 1176.61  12
  -2  -3   2 690595. 1170.78   6
   2  -3  -2 677077. 1181.27  12
   2   3  -2 689238. 1134.40   6
  -2  -3   2 673312. 873.554  12
   2  -3  -1 26338.1 240.408  12
   2   3  -1 29198.3 199.633  12
  -2  -3   1 27396.8 228.309   6
  -2  -3   1 27358.2 183.396  12
   2   3  -1 30097.6 224.927   6
  -2   3   1 26819.3 226.825  12
   2  -3   0 1118.55 56.4257  12
  -2   3   0 1221.32 54.8955  12
  -2  -3   0 1003.73 49.5442   6
  -2  -3   0 1083.78 44.6052  12
   2   3   0 1192.81 48.5724   6
   2   3   0 1068.75 45.2035  12
   2   3   1 13538.8 128.179   6
   2  -3   1 11636.7 165.879  12
  -2  -3  -1 12888.1 155.502  12
  -2  -3  -1 12374.1 150.254   6
   2   3   1 13092.2 124.660   6
  -2   3  -1 12043.9 165.452  12
   2  -3   2 8578.45 153.270  12
  -2   3  -2 8919.40 148.404  12
  -2  -3  -2 8753.60 130.041   6
  -2  -3  -3 1376.08 63.0633  12
   2  -3   3 1501.48 74.3147  12
  -2   3  -3 1564.02 71.0014  12
  -2  -3  -3 1536.94 60.4056   6
   2  -3   4 14110.9 222.162  12
   2   3   4 14488.2 219.135   1
  -2   3  -4 12961.4 121.165   6
  -2  -3  -4 12902.4 187.913  12
  -2   3  -4 14381.6 200.352   1
  -2  -3  -4 14572.6 188.691   6
  -2   3  -4 15007.0 216.997  12
  -2   3  -5 2779.37 107.184  12
  -2   3  -5 2570.18 69.1465   6
  -2   3  -5 2611.66 99.4610   1
   2   3   5 2691.30 105.711   1
   2   3   6 2727.39 105.130   1
  -2   3  -6 2551.41 105.172   1
  -2   3  -6 2475.29 76.9095   6
   2  -3   7 1876.42 119.195   1
  -2   3  -7 2010.46 98.5704   1
   2   3   7 2127.40 87.5820   1
  -2   3  -7 2174.02 78.1155   6
   2   3   8 1384.85 91.8358   9
  -2   3  -8 1303.28 87.8447   1
   2   3   8 1331.43 58.5905   1
   2   3   9 25216.5 370.247   9
  -2   3  -9 26247.4 286.678   6
  -2   3  -9 26379.2 365.206   1
   2  -3   9 25696.5 428.891   1
  -2   3 -10 244.425 26.4986   4
   2   3  10 252.019 60.2109   9
  -2   3 -10 335.323 45.6858   6
  -2   3 -10 418.439 63.5753   1
   2  -3  10 370.075 83.2324   1
   2   3  11 6661.18 218.485   9
  -2  -3 -11 6730.33 121.436   4
  -2   3 -11 6943.44 205.551   1
   2  -3  11 6701.82 247.259   1
  -2   3 -11 6317.72 97.0585   4
  -2  -3 -12 2898.30 85.3655   4
   2   3  12 3195.10 163.338   9
   2  -3  12 3022.31 182.133   1
  -2   3 -12 3050.33 118.904   6
  -2   3 -12 3083.80 151.691   1
  -2   3 -12 2783.46 66.8954   4
   2   3  13 11822.3 261.571  13
   2   3  13 13010.4 332.116   9
   2   3  13 12078.5 241.872   2
   2  -3  13 13043.0 265.554   3
  -2   3 -13 12913.9 304.611   1
  -2  -3 -13 12464.8 172.623   4
   2  -3  13 13160.7 367.088   1
   2  -3  13 11225.9 238.623  13
  -2  -3 -14 11813.0 167.323   4
   2  -3  14 11658.7 252.956   3
   2   3  14 11577.4 241.945   2
   2   3  14 10849.4 256.560  13
   2  -3  14 11720.4 343.408   1
   2  -3  14 10617.1 236.646  13
   2   3  14 12243.8 335.546   9
   2   3  15 324.180 90.6228   9
   2  -3  15 221.849 67.4307   3
   2   3  15 272.280 73.2052  13
   2   3  15 325.079 68.2807   2
   2  -3  15 204.681 65.4074  13
  -2  -3 -15 272.858 38.3964   4
  -2   3 -16 1109.92 101.100   1
   2   3  16 912.698 82.7631   2
   2  -3  16 956.661 91.5999   3
  -2  -3 -16 873.432 50.8862   4
   2  -3  16 826.662 81.9445  13
   2   3  16 907.757 96.4650  13
   2  -3  17 6338.70 176.372  13
   2   3  17 7005.90 206.399  13
   2   3  17 6799.73 176.038   2
   2  -3  17 7377.63 177.137   3
   2   3  17 7548.09 278.656   9
  -2  -3 -17 6973.61 115.853   4
  -2  -3 -18 15.4870 21.4254   4
   2   3  18-36.6542 60.5952  13
   2  -3  18 47.5196 48.1912  13
   2  -3  18 11.8074 38.7712   3
  -2  -3 -19 654.788 33.9267   4
   2  -3  19 684.476 67.4786  13
   2   3  19 739.318 77.5731  13
   2   3  20 112.446 51.0046  13
   2  -3  20 98.7572 41.5925  13
  -2  -3 -21 2942.81 64.3387   7
   2   3  21 3213.67 96.1500  13
  -2  -4  22 2628.72 102.564  13
  -2   4  22 2500.65 91.2070   2
  -2   4  21 16782.5 243.508   2
  -2  -4  21 16166.1 264.220  13
  -2  -4  20 3172.91 142.329  13
  -2   4  20 2854.22 138.404   9
  -2   4  20 2803.69 116.294   2
   2  -4 -20 2728.20 75.9828   4
  -2   4  20 3093.96 142.404  13
   2  -4 -19 4610.13 106.040   4
  -2   4  19 5150.30 187.458  13
  -2   4  19 4879.97 182.968   9
  -2  -4  19 4722.33 178.833  13
  -2   4  19 4835.66 155.360   2
  -2  -4  18 647.268 102.855  13
  -2   4  18 697.159 85.0421   9
  -2   4  18 770.272 100.126  13
  -2   4  18 697.360 80.7840   2
   2   4 -17 7995.07 129.796   4
  -2   4  17 7617.54 205.356   2
  -2   4  17 7957.21 231.808   9
  -2  -4  17 7546.25 167.901   3
  -2  -4  16 17829.0 289.492   2
  -2  -4  16 19100.2 281.097   3
   2   4 -16 19757.3 210.298   4
  -2   4  16 18386.0 312.624   2
  -2   4  16 20655.4 380.839  13
  -2   4  16 18311.2 332.893   9
  -2  -4  16 16655.0 307.944   1
   2   4 -15 25612.3 251.382   4
  -2   4  15 23713.3 361.441   9
  -2  -4  15 23770.3 330.108   3
  -2  -4  15 22265.5 322.105   2
  -2   4  15 23273.0 348.798   2
  -2   4  15 24926.9 411.072  13
  -2  -4  15 22959.3 399.213   1
  -2  -4  14 17233.2 364.465   1
  -2   4  14 16113.6 286.268   2
  -2   4  14 15687.8 279.548   9
   2   4 -14 17939.3 213.071   4
  -2  -4  14 15643.6 263.650   2
  -2  -4  14 17149.8 278.914   3
  -2   4  14 17369.0 335.510  13
  -2   4  13 78.0336 44.7123   9
   2   4 -13 181.275 41.9617   4
  -2  -4  13 209.027 58.4817   3
  -2  -4  13 96.6770 67.4444   1
  -2  -4  12 6970.00 226.424   1
   2   4 -12 6542.10 210.507   6
  -2   4  12 7016.53 164.062   9
   2   4 -12 7259.38 134.102   4
   2   4 -11 90202.3 444.707   4
   2   4 -11 87166.6 803.773   1
  -2  -4  11 90088.4 750.654   1
   2   4 -11 93176.7 724.451   6
  -2   4  11 86307.9 518.766   9
  -2   4  10 12529.1 181.477   9
   2   4 -10 12330.7 294.993   1
  -2  -4  10 12464.4 280.040   1
  -2   4   9 42328.3 299.262   9
   2   4  -9 41257.6 509.578   1
  -2  -4   8 14957.2 276.672   1
   2   4  -8 13225.7 288.331   1
   2   4  -8 12834.0 230.448  10
   2   4  -8 14613.8 239.756   6
   2   4  -7 38.1617 57.0161   1
  -2  -4   7 45.5063 51.8736   1
   2   4  -7 81.1882 50.0635  10
   2   4  -6 9172.83 201.947  10
   2   4  -6 9545.86 218.145   1
  -2  -4   6 10186.9 217.060   1
   2   4  -6 10007.3 179.236   6
   2   4  -5 622.100 75.2791   1
   2   4  -5 581.289 60.5625   6
   2  -4  -5 643.374 51.4933  12
   2   4  -5 688.271 75.3129  10
   2   4  -4 50356.7 449.217  10
  -2  -4   4 53778.2 393.327   6
   2   4  -4 55635.0 237.757  12
   2  -4  -4 51949.7 365.047  12
   2   4  -4 50538.4 457.454   1
   2   4  -4 55769.6 368.973   6
   2   4  -3 18398.6 131.826  12
   2   4  -3 17422.0 192.010   6
   2  -4  -3 15668.6 194.844  12
  -2  -4   3 17072.7 215.028   6
   2   4  -3 15475.3 252.405  10
   2   4  -2 79871.4 279.754  12
   2  -4  -2 69188.8 402.370  12
   2   4  -2 65193.3 512.332  10
   2   4  -2 75094.4 357.054   6
  -2  -4   2 65973.6 398.176   6
  -2   4   1 3258.90 86.8688  12
  -2  -4   1 3192.13 89.7148   6
   2  -4  -1 3169.43 89.7840  12
  -2  -4   1 3406.98 58.8737  12
   2   4  -1 3242.74 65.7092   6
  -2  -4   0 285390. 779.672   6
  -2  -4   0 285073. 611.698  12
  -2   4   0 283876. 768.842  12
  -2  -4  -1 94396.1 399.209  12
  -2  -4  -1 93942.9 435.401   6
  -2  -4  -2 108.033 26.9014  12
  -2  -4  -2 82.5078 29.9095   6
   2   4   2 106.795 37.7719   1
   2  -4   2 127.144 39.3755  12
   2  -4   3 203429. 783.537  12
  -2   4  -3 216461. 765.401  12
   2   4   3 194052. 666.761   1
  -2   4  -3 204721. 611.243   1
  -2  -4  -3 204371. 667.978   6
  -2  -4  -3 189692. 673.703  12
  -2   4  -4 10497.4 183.197  12
  -2   4  -4 9525.19 160.060   1
  -2  -4  -4 8784.97 157.694  12
   2   4   4 8670.39 130.458   1
   2  -4   4 10359.7 195.039  12
   2   4   5 11352.0 105.253   1
  -2   4  -5 15378.1 219.409   1
  -2   4  -6 1101.76 75.4692   1
  -2   4  -6 992.453 42.4434   6
   2   4   7 75064.3 587.473   9
  -2   4  -7 82158.3 565.330   1
   2   4   8 3717.44 143.363   9
  -2   4  -8 3801.73 96.4086   6
  -2   4  -8 3789.88 135.089   1
   2   4   9 20076.0 335.495   9
  -2   4  -9 20726.1 236.948   6
   2  -4   9 20074.5 395.707   1
  -2   4  -9 20991.9 319.197   1
  -2   4 -10 6815.56 146.451   6
   2   4  10 6647.67 209.395   9
  -2   4 -10 6795.29 195.262   1
   2  -4  10 6813.65 245.227   1
  -2   4 -11 188.380 40.1718   6
  -2   4 -11 173.582 59.9376   1
   2  -4  11 96.6049 76.5645   1
   2   4  11 29.0882 56.9969   9
   2  -4  12 6158.78 178.343  11
   2   4  12 6588.76 230.089   9
  -2  -4 -12 6357.83 123.093   4
  -2   4 -12 6600.78 212.498   1
   2  -4  12 6510.26 261.142   1
   2   4  13 765.682 103.233   9
   2   4  13 729.600 80.4095   2
  -2  -4 -13 731.205 51.3736   4
   2   4  13 608.248 85.5479  13
   2  -4  13 582.834 87.3353   3
   2  -4  13 504.886 112.686   1
   2  -4  13 642.411 75.6334  13
   2   4  14 8.92089 73.7001   9
   2   4  14 340.382 84.3910  13
   2  -4  14 93.5925 54.0239  13
   2   4  14 64.4655 57.2372   2
  -2   4 -14 145.092 63.1206   1
  -2  -4 -14 210.913 38.3637   4
   2  -4  14 131.347 72.2002   3
   2  -4  14-161.286 99.0025   1
   2  -4  15 43875.6 667.939   1
   2   4  15 41565.1 455.388   2
  -2  -4 -15 42809.1 312.976   4
   2  -4  15 42089.0 476.508   3
   2   4  15 43924.6 640.854   9
   2  -4  15 40360.2 449.556  13
   2   4  15 41086.3 500.608  13
  -2   4 -16 3057.19 150.586   1
   2  -4  16 2912.15 134.680   3
   2   4  16 3198.15 183.993   9
   2  -4  16 2655.20 123.618  13
  -2  -4 -16 2956.36 83.4519   4
   2   4  16 2963.88 129.725   2
   2   4  16 2864.49 145.131  13
   2   4  17 24794.5 329.877   2
   2  -4  17 27806.4 342.758   3
   2   4  17 27094.5 505.966   9
  -2   4 -17 26528.9 394.039   1
   2   4  17 24916.6 374.869  13
   2  -4  17 23594.2 323.300  13
  -2  -4 -17 23951.2 212.307   4
  -2  -4 -18 1309.09 50.1169   4
   2   4  18 1546.71 87.2884   2
   2   4  18 1580.17 133.140   9
   2  -4  18 1425.73 79.8718   3
   2   4  18 1376.48 100.174  13
   2  -4  18 1358.37 84.8461  13
   2   4  19 15884.3 261.931  13
   2  -4  19 16174.7 234.771  13
   2   4  20 115.910 51.6673  13
  -2  -4 -21 16652.2 140.745   7
  -2   5  22 1636.52 70.3154   2
  -2  -5  22 1709.43 76.9966  13
  -2   5  21 56304.1 426.333   2
  -2  -5  21 56732.8 465.948  13
  -2   5  20 3286.49 137.887  13
  -2  -5  20 3007.42 134.653  13
  -2   5  20 3240.81 120.219   2
  -2   5  19 48.8430 70.7613  13
  -2  -5  19 93.2031 70.1346  13
  -2   5  19 130.108 59.9937   2
  -2   5  19 115.665 51.4434   9
  -2  -5  18 2195.67 89.8821   3
  -2  -5  18 2323.04 143.677  13
  -2   5  18 2299.87 126.651   9
  -2   5  18 2216.23 116.219   2
  -2   5  17 14327.2 274.384   2
  -2  -5  17 14739.6 248.535   3
   2   5 -17 14181.1 353.102   1
  -2   5  16 866.405 89.3163   2
  -2   5  16 1041.22 90.1076   9
  -2  -5  16 862.374 89.8172   3
  -2   5  16 902.708 110.350  13
   2   5 -16 831.510 102.813   1
  -2  -5  16 944.900 111.935   1
   2   5 -15 12925.7 349.526   1
  -2   5  15 12442.7 265.361   2
  -2  -5  15 14074.7 275.275   3
  -2   5  15 13028.7 263.790   9
  -2   5  15 13511.6 313.110  13
   2   5 -14 20363.4 196.676   4
   2   5 -14 22449.8 471.767   1
  -2   5  14 21000.1 334.543   2
  -2  -5  14 21856.8 442.316   1
  -2   5  14 21352.9 380.068  13
  -2  -5  14 21415.5 331.665   3
  -2   5  14 21204.8 317.016   9
   2   5 -13 10990.0 153.017   4
  -2   5  13 11175.2 239.609   2
  -2   5  13 12048.8 280.706  13
  -2  -5  13 12470.1 250.909   3
  -2   5  13 11138.9 217.818   9
  -2  -5  13 10616.5 189.252  11
  -2  -5  13 11452.4 319.661   1
   2   5 -12 92.4983 69.8695   1
   2   5 -12 214.477 36.4652   4
   2   5 -12 153.703 57.8385   6
  -2   5  12 183.565 40.6816   9
  -2  -5  12 179.284 76.3793   1
  -2   5  11 80723.7 488.120   9
  -2  -5  11 84232.5 793.409   1
   2   5 -11 81951.6 392.478   4
   2   5 -11 86013.7 804.634   1
   2   5 -11 83526.9 675.075   6
   2   5 -10 351.031 72.6481   1
  -2   5  10 299.543 35.0817   9
   2   5 -10 311.490 34.2065   4
  -2  -5  10 411.439 76.9361   1
  -2   5   9 102830. 435.546   9
   2   5  -9 102865. 416.944   4
   2   5  -9 103591. 812.525   1
  -2   5   8 9296.81 111.796   9
   2   5  -8 9039.12 213.960  10
   2   5  -8 10223.6 205.067   6
   2   5  -8 9301.14 235.590   1
  -2  -5   8 10452.1 257.068   1
   2   5  -7 546.745 69.8331  10
   2   5  -7 592.841 76.1603   1
   2   5  -7 582.684 61.5082   6
   2   5  -6 10512.8 232.876   1
   2   5  -6 10828.6 183.122   6
   2   5  -5 4266.69 147.246   1
   2   5  -5 4249.12 147.529  10
  -2  -5   5 4523.64 140.156   6
   2   5  -5 4725.49 116.476   6
   2   5  -4 7356.41 174.578   1
   2   5  -4 7696.94 130.060   6
  -2  -5   4 7748.51 169.971   6
   2  -5  -4 7199.68 145.581  12
   2   5  -3 129341. 678.642   1
   2   5  -3 125769. 761.662  10
   2   5  -2 16197.3 230.219   1
   2  -5  -2 17484.9 214.443  12
   2   5  -2 16121.8 276.190  10
  -2  -5   2 17507.2 228.767   6
   2   5  -1 19295.6 306.806  10
  -2  -5   1 19789.1 233.553   6
   2  -5  -1 19926.9 231.156  12
   2   5  -1 19002.6 235.926   1
  -2   5   0 60.7709 29.3530  12
   2   5   0 52.9143 42.0953   1
   2   5   0 44.2463 64.8676  10
  -2  -5   0 92.4141 38.6358   6
   2  -5   0 64.6767 36.3441  12
  -2  -5  -1 134234. 565.867   6
   2   5   1 132638. 523.497   1
   2   5   1 134901. 804.847  10
   2  -5   1 136583. 609.774  12
   2  -5   2 2373.48 92.4476  12
   2   5   2 2119.88 59.4386   1
   2   5   2 2106.02 119.680  10
  -2   5  -2 2538.51 83.4673  12
   2   5   3 19763.5 317.153  10
   2  -5   3 19587.1 243.236  12
  -2   5  -4 5244.11 105.424   1
   2   5   4 5174.29 164.578  10
  -2   5  -5 652.231 58.9335   1
  -2   5  -5 1282.09 100.856   8
  -2   5  -6 1684.16 113.367   8
   2   5   6 1963.84 105.668   9
  -2   5  -6 1926.41 87.1344   1
  -2   5  -7 4040.71 161.526   8
  -2   5  -7 4245.28 132.441   1
   2   5   8 3169.35 137.950   9
  -2   5  -8 3375.57 124.734   1
   2   5   9 20104.2 347.706   9
   2  -5  10 6238.52 166.837   5
   2   5  10 6512.86 210.766   9
   2  -5  10 6334.26 255.220   1
   2   5  11 28847.9 452.662   9
   2  -5  11 28141.8 338.580   5
   2  -5  12-36.0389 68.4365  11
   2  -5  12 34.5580 78.3278   1
   2   5  12 78.1501 57.9512   2
  -2   5 -12-95.7300 60.2781   1
   2   5  12 50.9537 68.9797  13
   2  -5  13 1298.68 103.922  11
   2   5  13 1413.39 128.134   9
   2   5  13 1403.34 100.959   2
  -2   5 -13 1605.01 112.458   1
   2   5  13 1464.09 113.905  13
   2  -5  13 1459.82 110.907   3
   2  -5  13 1391.03 156.613   1
  -2   5 -14 5422.92 193.706   1
   2   5  14 4427.62 161.124   2
   2   5  14 5209.99 222.786   9
  -2  -5 -14 4474.86 110.475   4
   2  -5  14 4376.68 172.499   3
   2   5  14 4452.52 180.206  13
   2  -5  14 4822.10 253.028   1
   2  -5  14 4381.65 158.641  13
   2   5  15 986.612 116.991   9
  -2   5 -15 1091.82 101.465   1
  -2  -5 -15 858.607 53.3929   4
   2   5  15 785.018 96.6556  13
   2  -5  15 883.468 98.3144   3
   2  -5  15 732.826 79.6940  13
   2   5  15 1065.23 91.2136   2
   2   5  16-59.2050 75.3104   9
   2  -5  16 46.8099 67.0820   3
  -2   5 -16 60.0448 45.8406   1
   2   5  16 10.7341 58.0737   2
   2  -5  16 32.9663 52.3247  13
  -2  -5 -16 62.4080 29.0284   4
   2   5  16 101.414 69.7235  13
   2   5  17 3416.11 184.144   9
  -2  -5 -17 3171.10 80.1036   4
   2  -5  17 3035.45 120.044  13
   2   5  17 3116.03 143.814  13
   2  -5  17 3461.98 135.488   3
   2   5  17 3194.71 127.086   2
   2  -5  18 58.7312 43.8964  13
   2   5  18 17.2443 47.0119   2
  -2  -5 -18 11.7652 21.7957   4
   2   5  18-24.6390 62.8434   9
   2   5  18-3.66036 61.0396  13
   2  -5  18 70.2405 56.8635   3
   2   5  19 337.713 48.4493   2
  -2  -5 -19 300.566 25.7823   4
   2   5  19 312.205 58.9506  13
   2   5  20 1942.22 85.4327  13
  -2  -6  21 23212.0 277.625  13
  -2   6  21 23688.9 260.743   2
  -2   6  20 1131.06 78.0738   2
  -2   6  20 1058.35 84.7583  13
  -2  -6  20 1091.06 85.2996  13
  -2   6  19 1596.56 98.9171   9
  -2  -6  19 1538.75 111.710  13
  -2   6  19 1626.63 111.320  13
  -2   6  19 1580.74 95.7632   2
  -2   6  18 9692.70 231.810   9
  -2   6  18 10393.1 226.574   2
  -2  -6  18 9794.05 181.204   3
  -2  -6  18 10501.8 264.706  13
  -2   6  17 5603.01 178.757   2
  -2   6  17 5916.92 212.912  13
   2   6 -17 5980.06 224.879   1
  -2  -6  17 5461.45 164.630   3
  -2   6  17 5634.91 180.324   9
  -2   6  16 932.702 91.4747   2
  -2   6  16 1217.95 120.327  13
  -2  -6  16 1203.92 103.847   3
   2   6 -16 1215.53 118.019   1
  -2  -6  16 940.729 115.193   1
  -2   6  16 1076.17 86.5164   9
  -2  -6  15 10905.4 248.414   3
  -2  -6  15 10307.5 329.051   1
  -2   6  15 10859.1 247.297   2
   2   6 -15 11287.5 318.025   1
  -2   6  14 12282.7 238.569   9
  -2  -6  14 12934.4 271.801   3
  -2   6  14 13004.4 305.300  13
   2   6 -14 13408.7 347.988   1
  -2  -6  14 11795.1 349.402   1
  -2   6  14 12640.3 265.244   2
   2   6 -13 35557.1 555.670   1
  -2   6  13 34392.5 422.772   2
  -2   6  13 36331.0 490.318  13
  -2  -6  13 33111.1 564.560   1
  -2   6  13 34112.9 371.011   9
  -2  -6  13 34133.6 365.744  11
  -2  -6  13 34170.9 426.229   3
  -2   6  12 19590.9 260.241   9
  -2  -6  12 18743.6 283.457  11
  -2  -6  12 18958.2 313.404   3
  -2  -6  12 18697.8 421.504   1
   2   6 -11 20452.3 400.708   1
  -2   6  11 21222.9 245.645   9
  -2  -6  11 20698.7 435.492   1
  -2   6  10 11306.5 159.436   9
  -2  -6  10 11081.2 320.317   1
   2   6 -10 11076.0 280.983   1
   2   6  -9 200988. 1075.44  10
   2   6  -9 207228. 1134.85   1
  -2   6   9 203711. 571.256   9
  -2  -6   9 214211. 1259.73   1
   2   6  -9 194103. 841.251   6
  -2  -6   8 19935.3 379.393   1
  -2   6   8 18072.8 138.837   9
   2   6  -8 17634.6 321.103  10
  -2  -6   8 19028.2 247.520   4
   2   6  -8 17776.6 319.939   1
   2   6  -8 16874.3 230.918   6
   2   6  -7 30568.2 402.505   1
   2   6  -7 28696.1 408.878  10
   2   6  -7 26158.1 368.599   8
  -2  -6   7 29006.2 282.698   4
   2   6  -7 27156.4 267.119   6
   2   6  -6 11337.0 235.814   1
   2   6  -6 10763.6 247.883  10
   2   6  -6 10794.2 241.377   8
   2   6  -5 34471.9 379.991   1
   2   6  -5 35237.7 435.844  10
   2   6  -5 35976.2 441.130   8
   2   6  -4 3949.40 156.099   8
   2   6  -4 3965.84 151.835  10
   2   6  -4 4140.13 134.229   1
  -2   6   4 4477.11 167.823   8
  -2  -6   4 4422.51 144.027   6
   2   6  -3 77842.9 515.819   1
  -2   6   3 80134.3 652.411   8
  -2  -6   3 82164.4 560.957   6
   2   6  -3 73203.1 625.321   8
   2   6  -3 70840.5 599.349  10
   2   6  -2 2952.02 136.008  10
  -2   6   2 3329.30 145.442   8
   2   6  -2 3407.19 107.536   1
   2   6  -2 2713.55 131.301   8
  -2  -6   2 3007.87 107.924   6
   2   6  -1 1097.71 97.9443  10
   2   6  -1 1165.73 63.7352   1
  -2   6   1 1118.68 98.9885   8
   2   6  -1 931.998 90.8585   8
   2   6   0 27377.1 205.690   1
  -2   6   0 27145.8 380.017   8
   2   6   0 27366.8 382.477  10
  -2   6  -1 115162. 774.039   8
   2   6   1 118615. 795.399  10
  -2   6  -2 10833.4 247.235   8
   2   6   2 11158.4 250.583  10
  -2   6  -3 75484.7 647.959   8
   2   6   3 79275.3 657.138  10
   2   6   4 506.475 68.2292   9
  -2   6  -4 453.816 77.5995   8
   2   6   4 614.450 80.5751  10
   2   6   4 477.316 83.2501   8
  -2   6  -5 22834.2 369.202   8
  -2   6  -5 22652.2 204.744   1
   2   6   5 22241.6 338.664   9
   2   6   5 22918.3 389.075   8
  -2   6  -6 1979.61 123.665   8
  -2   6  -6 1939.97 79.3661   1
   2   6   6 1877.39 110.347   9
  -2   6  -7 14446.8 301.169   8
   2   6   7 14093.6 282.825   9
   2   6   8 17516.6 322.540   9
  -2   6  -8 18954.5 272.948   1
  -2   6  -9 86601.4 610.291   1
   2  -6   9 85326.4 591.989   5
   2  -6  10 436.031 76.8820   5
   2   6  10 504.964 88.5826   9
  -2   6 -10 643.247 73.1675   1
   2  -6  11 243.417 71.7760  11
   2   6  11 501.956 71.1540   2
   2  -6  11 499.924 80.7334   5
   2   6  11 231.502 76.6559   9
   2   6  11 488.135 84.1675  13
  -2   6 -11 235.324 60.1042   1
   2  -6  12 87.0491 72.9301   5
   2  -6  12 9.37367 73.9006  11
   2   6  12 64.7450 80.1133   9
   2  -6  12 1.19640 80.1422   1
  -2   6 -12 100.504 57.7047   1
   2   6  12 109.356 60.5128   2
   2   6  12 93.5733 72.5890  13
   2   6  13 38487.1 497.317  13
   2  -6  13 39617.6 679.677   1
   2  -6  13 38614.9 440.109  11
   2   6  14 2552.06 165.427   9
   2   6  14 2467.84 132.333   2
   2  -6  14 2411.77 136.400   3
  -2   6 -14 2272.69 120.851   1
   2   6  14 2383.94 140.254  13
   2  -6  15 26067.3 350.230  13
  -2   6 -15 27296.2 364.749   1
   2  -6  15 28483.3 408.101   3
   2   6  15 26886.0 410.458  13
   2   6  15 26625.5 370.697   2
   2   6  15 27206.3 488.216   9
   2  -6  15 28544.3 584.183   1
  -2  -6 -15 28599.1 259.346   4
   2   6  16 51.3436 65.8940   9
   2  -6  16 67.8604 65.0315   3
  -2  -6 -16 16.5218 26.8612   4
   2   6  16 76.7658 54.8982   2
  -2   6 -16 41.2523 40.4871   1
   2  -6  16 82.0153 52.4782  13
   2   6  16 23.2751 68.0180  13
   2   6  17 3114.38 137.779  13
   2  -6  17 3169.34 131.966   3
  -2  -6 -17 2903.80 75.8222   4
   2   6  17 3098.74 122.139   2
   2   6  17 3109.06 168.545   9
  -2  -6 -18 2207.40 61.3661   4
   2   6  18 2277.33 98.9672   2
   2   6  18 2298.69 114.916  13
   2   6  19 4250.63 130.910  13
   2   6  19 4263.32 111.997   2
   2   6  20 3130.77 96.1831  13
  -2   7  20 6652.33 150.408   2
  -2  -7  20 6436.03 161.260  13
  -2   7  19 588.852 68.1552   2
  -2  -7  19 588.412 78.2239  13
  -2   7  19 619.622 75.1354  13
  -2   7  18 2017.43 103.111   9
  -2  -7  18 2095.92 96.5021   3
  -2  -7  18 1952.59 123.500  13
  -2   7  18 2029.37 109.207   2
  -2   7  18 2046.58 124.178  13
  -2   7  17 3683.29 140.466   9
  -2  -7  17 3699.82 138.493   3
  -2   7  17 3816.89 149.901   2
  -2   7  17 4108.47 174.919  13
  -2   7  16 9720.39 218.183   9
  -2   7  16 9259.88 259.742  13
  -2  -7  16 9949.13 236.860   3
   2   7 -16 8873.69 263.197   1
  -2   7  16 9060.85 226.511   2
  -2  -7  16 8953.94 300.631   1
  -2   7  15 5240.09 161.129   9
  -2  -7  15 5052.97 181.912   3
  -2   7  15 5750.39 212.274  13
   2   7 -15 5184.36 214.588   1
  -2  -7  15 5037.07 248.037   1
  -2   7  15 4915.39 173.920   2
  -2  -7  14 780.221 122.992   1
  -2   7  14 793.597 68.9882   9
  -2   7  14 977.565 95.4101   2
  -2  -7  14 683.420 92.1402   3
  -2  -7  14 717.203 83.4431  11
   2   7 -14 667.523 93.0765   1
  -2   7  14 893.248 106.063  13
  -2  -7  13 30490.4 366.931  11
   2   7 -13 33914.7 518.715   1
  -2   7  13 30961.8 345.104   9
  -2   7  13 33089.8 478.246  13
  -2  -7  13 32386.9 431.325   3
  -2  -7  13 31207.0 580.870   1
  -2   7  13 30917.8 410.508   2
  -2  -7  12 73387.7 869.640   1
   2   7 -12 74258.6 739.637   1
  -2  -7  12 74000.8 580.679  11
  -2   7  12 74226.2 623.330   2
  -2   7  12 75110.7 495.847   9
  -2  -7  11 5297.87 158.016   5
  -2   7  11 5854.10 129.350   9
  -2  -7  11 5789.55 255.332   1
   2   7 -11 5516.46 205.500   1
  -2  -7  10 30911.6 549.975   1
  -2  -7  10 30279.5 352.794   5
  -2   7   9 67839.6 321.477   9
  -2  -7   9 67690.6 507.669   5
   2   7  -9 68787.1 660.498   1
   2   7  -8 14899.7 292.417   1
  -2  -7   8 14557.1 230.830   4
   2   7  -8 15171.7 325.672  10
  -2   7   8 15511.4 120.251   9
   2   7  -7 409.546 67.2858   1
   2   7  -7 442.060 74.8161   8
  -2  -7   7 462.430 58.5177   4
   2   7  -7 535.859 83.8271  10
  -2  -7   6 57247.4 410.532   4
   2   7  -6 53579.8 586.629   8
   2   7  -6 56399.7 498.234   1
   2   7  -6 53847.2 590.165  10
   2   7  -5 19826.8 358.327  10
   2   7  -5 20799.4 287.131   1
   2   7  -5 19738.6 356.768   8
  -2  -7   5 21278.6 345.585   6
  -2  -7   5 20737.6 238.482   4
   2   7  -4 967.068 69.6146   1
   2   7  -4 1034.08 96.7881  10
  -2   7   4 1065.31 105.479   8
   2   7  -4 918.919 93.7235   8
  -2  -7   4 1063.44 84.8952   6
   2   7  -3 29313.2 429.638   8
  -2   7   3 30853.6 444.836   8
   2   7  -3 28394.9 419.198  10
   2   7  -3 31795.2 300.098   1
   2   7  -2 1625.26 114.276  10
   2   7  -2 1770.25 65.7765   1
   2   7  -2 1481.33 112.935   8
  -2   7   2 1720.56 118.985   8
   2   7  -1 4349.79 174.235  10
   2   7  -1 4120.35 170.381   8
   2   7   0-7.24581 63.5080   8
   2   7   0 54.7618 62.3221  10
  -2   7   0-0.68061 60.8864   8
   2   7   1 29335.8 444.558   8
  -2   7  -1 29329.7 421.852   8
   2   7   2 58660.6 637.519   8
   2   7   2 57329.8 573.641   9
  -2   7  -2 56688.9 590.155   8
  -2   7  -3 437.858 80.3286   8
   2   7   3 507.790 85.0432   8
   2   7   3 414.871 74.0178   9
   2   7   3 402.416 81.2207  10
  -2   7  -4 298.747 76.9552   8
   2   7   4 234.815 65.0365  10
   2   7   4 225.383 63.7109   9
   2   7   5 6489.36 234.910   8
   2   7   5 5959.79 194.210   9
  -2   7  -5 5981.16 205.089   8
   2   7   6 57717.7 566.857   9
  -2   7  -6 56642.0 609.038   8
   2   7   7 395.130 71.5097   9
  -2   7  -7 547.291 84.1367   8
  -2   7  -7 433.239 37.8629   1
   2   7   8 8659.33 239.173   9
  -2   7  -8 8086.72 151.414   1
   2  -7   9 18631.1 296.193   5
  -2   7  -9 17706.6 240.526   1
   2  -7  10 1939.13 120.463  11
   2   7  10 1622.67 107.059   2
   2   7  10 1657.77 127.535   9
   2   7  10 1648.44 119.712  13
   2  -7  10 1730.92 115.323   5
  -2   7 -10 1793.32 89.1919   1
   2   7  11 3337.26 158.511  13
   2   7  11 2909.22 162.612   9
   2   7  11 3303.75 146.616   2
  -2   7 -11 3178.41 116.589   1
   2  -7  11 3299.91 152.115  11
   2  -7  11 3486.85 151.824   5
   2  -7  12 163.646 76.1299  11
   2   7  12 15.8675 67.8914   9
   2   7  12 122.441 64.4415   2
   2   7  12 157.619 80.6589  13
   2  -7  12 83.6065 76.8825   5
  -2   7 -12 104.343 44.2643   1
   2  -7  13 84.8972 82.5206  11
   2   7  13 31.2132 66.1941   9
   2  -7  13 127.459 87.8484   1
   2   7  13-28.5995 74.1492  13
  -2   7 -13 56.6716 39.5528   1
   2   7  13 14.3331 65.6908   2
   2  -7  14 8924.06 341.896   1
   2   7  14 8565.19 219.464   2
   2  -7  14 9201.02 218.923  11
   2  -7  14 8556.54 235.699   3
   2   7  14 8559.12 271.973   9
   2   7  14 8402.00 239.046  13
   2   7  15 772.886 85.2400   2
  -2   7 -15 599.894 52.3172   1
   2   7  15 703.699 99.2367   9
   2   7  15 780.413 95.1051  13
   2  -7  15 715.455 88.8194   3
   2  -7  15 886.316 132.885   1
  -2  -7 -16 549.956 39.6230   4
   2   7  16 575.903 74.2071   2
   2   7  16 440.338 86.2774   9
   2   7  16 662.946 86.9903  13
   2   7  17 657.256 70.7282   2
  -2  -7 -17 640.113 39.6000   4
   2   7  17 564.698 83.2890   9
   2  -7  17 682.578 79.4927   3
   2   7  17 566.896 78.1308  13
   2   7  18 214.892 49.5274   2
   2  -7  18 140.410 56.3356   3
   2   7  18 213.862 58.2182  13
   2   7  19 74.5955 32.6225   2
   2   7  19 104.138 43.8094  13
  -2  -8  20 2063.87 85.1913  13
  -2   8  20 2175.56 82.0056   2
  -2  -8  19 3505.96 126.380  13
  -2   8  19 3783.98 120.427   2
  -2   8  18 7469.28 180.372   2
  -2  -8  18 7206.83 197.835  13
  -2  -8  18 6871.20 146.984   3
  -2   8  18 7586.30 194.548  13
  -2   8  17 250.023 75.6617  13
  -2   8  17 189.435 45.1007   9
  -2   8  17 248.803 67.0260   2
  -2  -8  17 304.149 65.4653   3
  -2   8  16 76.9524 41.1454   9
  -2   8  16 174.783 79.7001  13
  -2   8  16 187.599 64.0822   2
  -2  -8  16 210.482 74.2619   3
   2   8 -15 121.981 53.2497   1
  -2   8  15 32.7968 41.1960   9
  -2  -8  15 130.671 88.2147   1
  -2   8  15 42.7643 75.3068  13
  -2   8  15 74.6626 63.4493   2
  -2  -8  15 1.85741 65.0537   3
  -2   8  14 24749.3 415.431  13
  -2   8  14 23597.3 365.152   2
  -2  -8  14 22617.8 372.322   3
   2   8 -14 23554.1 391.597   1
  -2  -8  14 22544.5 296.870  11
  -2  -8  14 21904.5 506.260   1
  -2  -8  13 208.866 78.3122  11
  -2   8  13 210.197 46.5095   9
  -2   8  13-9.32567 60.2507   2
  -2  -8  13 176.946 68.8525   3
  -2  -8  13-5.10631 85.5738   1
   2   8 -13 54.9152 62.8673   1
  -2   8  12 42224.3 354.221   9
  -2   8  12 41228.6 473.470   2
   2   8 -12 41856.4 518.976   1
  -2  -8  12 41550.8 447.131  11
  -2  -8  12 41195.5 688.012   1
  -2  -8  11-46.7044 71.9489  11
  -2   8  11 143.312 37.4942   9
  -2  -8  11-72.7595 76.6267   5
  -2  -8  11 41.2228 80.3567   1
  -2   8  11 17.5954 58.8643   2
   2   8 -11 30.6737 58.7608   1
  -2   8  10 2005.34 67.3884   9
   2   8 -10 1883.85 118.540   1
  -2  -8  10 2022.18 114.604   5
  -2  -8  10 1878.18 114.262  11
  -2  -8   9 72374.4 548.574   5
  -2   8   9 74852.4 325.852   9
   2   8  -9 71682.5 742.492  10
   2   8  -9 74484.0 626.993   1
  -2  -8   8 33405.5 359.644   4
  -2  -8   8 36248.4 378.774   5
   2   8  -8 34456.6 523.190  10
   2   8  -8 35743.6 413.285   1
   2   8  -7 57043.3 667.042  10
  -2  -8   7 57179.0 445.972   4
   2   8  -6 101445. 870.580  10
   2   8  -6 100394. 865.577   8
  -2  -8   6 106719. 591.714   4
   2   8  -6 108334. 648.959   1
   2   8  -5 64299.0 687.833  10
   2   8  -5 64320.3 693.902   8
  -2   8   5 69273.5 737.748   8
   2   8  -5 66890.2 453.844   1
  -2  -8   5 69063.4 460.468   4
  -2   8   4 28967.0 469.463   8
   2   8  -4 26704.1 442.393  10
   2   8  -4 27195.7 451.084   8
  -2  -8   4 28719.6 285.078   4
   2   8  -4 25298.6 231.097   1
  -2   8   3 6088.30 222.585   8
   2   8  -3 6118.54 218.973   8
  -2  -8   3 6080.92 127.372   4
   2   8  -3 6041.93 216.682  10
   2   8  -2 30393.7 463.781  10
  -2   8   2 29797.5 469.008   8
  -2   8   1 58887.8 647.263   8
   2   8  -1 59801.5 658.104  10
   2   8   0 58658.9 657.145   8
  -2   8   0 60139.4 651.815   8
  -2   8  -1 2784.49 154.419   8
   2   8   1 2956.55 165.636   8
   2   8   1 3042.29 168.900  10
   2   8   2 488.953 91.7918  10
  -2   8  -2 516.751 83.5701   8
   2   8   2 684.862 98.1089   8
   2   8   3 27612.0 482.618   8
  -2   8  -3 26810.0 450.681   8
   2   8   4 35644.5 535.038  10
  -2   8  -4 32109.6 490.368   8
   2   8   4 34036.0 541.846   8
   2   8   4 31404.9 448.069   9
   2   8   5 20739.3 370.604   9
   2   8   5 21051.9 432.982   8
   2   8   6 84386.5 742.982   9
  -2   8  -6 78795.6 770.140   8
   2   8   7 31031.7 457.078   9
  -2   8  -7 28637.9 461.606   8
   2   8   8 5197.00 198.778   9
   2   8   8 5610.78 182.034   2
   2   8   8 5619.50 196.163  13
   2  -8   8 6163.44 181.493   5
  -2   8  -8 4992.32 203.794   8
   2   8   9 27810.4 417.796  13
   2   8   9 28509.8 393.711   2
   2   8  10 41577.0 548.140   9
   2   8  10 42898.6 483.749   2
   2  -8  10 48147.5 490.109   5
   2  -8  10 46557.9 505.307  11
   2   8  10 42862.6 522.986  13
   2  -8  11 13.8825 74.6129  11
   2  -8  11 170.772 91.2290   5
   2   8  11 25.0589 75.0658  13
   2   8  11 96.8638 72.5505   9
   2   8  11 47.8000 61.9142   2
   2   8  12 23377.0 428.726   9
   2   8  12 24395.5 398.803  13
   2   8  12 23216.5 355.799   2
   2   8  13 7550.99 207.845   2
   2   8  13 7262.28 246.731   9
   2   8  13 7775.87 231.302  13
   2   8  14 3456.29 177.940   9
   2   8  14 3340.32 142.235   2
   2   8  14 3024.82 151.581  13
   2  -8  14 3305.20 222.452   1
   2  -8  14 3722.94 154.421  11
   2   8  15 8728.32 225.538  13
   2   8  15 8128.62 199.814   2
   2   8  15 8904.97 268.289   9
   2  -8  15 9010.02 229.896   3
  -2  -8 -16 1572.68 56.5233   4
   2   8  16 1665.95 96.3520   2
   2   8  16 1547.39 105.910  13
   2   8  16 1525.55 117.864   9
   2  -8  16 1854.28 112.513   3
   2   8  17 894.364 72.8685   2
   2  -8  17 901.589 83.7452   3
   2   8  17 934.468 81.4303  13
   2   8  18 12796.9 209.282  13
   2   8  18 12514.8 184.725   2
  -2  -9  19 148.647 42.7130  13
  -2   9  19 78.6360 38.3784   2
  -2  -9  18 34265.1 278.637   3
  -2  -9  18 35629.5 382.842  13
  -2   9  17 2906.67 120.310   2
  -2  -9  17 2872.04 115.946   3
  -2  -9  16 24003.2 343.079   3
  -2   9  16 24044.3 334.948   2
  -2   9  15 7593.95 202.333   2
  -2  -9  15 7911.05 212.726   3
  -2   9  14 20371.7 330.356   2
  -2  -9  14 19527.8 270.720  11
  -2  -9  14 19755.6 480.144   1
  -2   9  13 1607.50 62.7001   9
  -2  -9  13 1778.40 168.359   1
  -2   9  13 1929.21 119.162   2
  -2  -9  13 1739.94 111.266  11
  -2   9  12 17969.1 184.295   9
  -2  -9  12 19655.1 313.320  11
   2   9 -12 18104.0 290.953   1
  -2   9  12 21162.1 342.961   2
  -2  -9  12 20369.1 494.201   1
   2   9 -11 188.419 51.0403   1
  -2  -9  11 403.445 86.6048  11
  -2  -9  11 223.226 78.9177   5
  -2   9  11 220.172 63.1937   2
  -2  -9  10 1808.64 113.984   5
   2   9 -10 2077.06 107.351   1
  -2  -9  10 1968.78 121.488  11
   2   9  -9 8752.82 277.288  10
  -2  -9   9 8841.23 215.946  11
  -2  -9   9 9438.16 214.736   5
  -2  -9   9 8735.05 209.973   4
   2   9  -9 8434.35 184.632   1
  -2  -9   8 9092.36 204.545   4
  -2  -9   8 9337.41 213.945   5
   2   9  -8 9248.57 289.382  10
   2   9  -8 8854.12 268.089   8
  -2  -9   8 8909.48 210.653  11
  -2  -9   7 2454.73 110.902   4
   2   9  -7 2377.63 158.968   8
   2   9  -6 54539.8 682.137   8
   2   9  -6 55771.3 686.688  10
  -2  -9   6 56307.3 455.975   4
   2   9  -5 13461.8 346.086   8
   2   9  -5 12921.8 334.525  10
  -2  -9   5 12788.8 211.976   4
   2   9  -4 589.078 96.8214   8
  -2  -9   4 617.495 60.0968   4
   2   9  -4 624.363 105.826  10
  -2   9   4 525.063 99.7508   8
   2   9  -3 1416.67 130.724  10
  -2   9   3 1418.87 133.639   8
   2   9  -3 1322.31 126.806   8
   2   9  -2 12333.8 328.233  10
  -2   9   2 12208.6 329.451   8
   2   9  -1 226.568 90.0419  10
  -2   9   1 353.021 87.3532   8
   2   9  -1 88.0368 78.5670   8
  -2   9   0 6555.05 242.806   8
   2   9   0 5986.81 236.322   8
   2   9   0 6669.81 251.703  10
  -2   9  -1 30158.0 500.796   8
   2   9   1 32066.9 538.478   8
  -2   9  -2 21504.9 434.496   8
   2   9   2 23155.0 471.504   8
   2   9   3 642.471 111.038  10
  -2   9  -3 408.656 90.8738   8
   2   9   3 356.195 104.615   8
   2   9   4 1156.27 136.375   8
  -2   9  -4 932.335 119.462   8
  -2   9  -5 76255.3 814.160   8
   2   9   5 77402.8 748.387   9
   2   9   6 4992.65 197.019   9
  -2   9  -6 5614.08 229.051   8
   2   9   6 5651.77 180.999   2
   2  -9   6 5608.97 162.384   5
   2   9   6 5609.40 200.033  13
   2  -9   7 10374.5 227.438   5
  -2   9  -7 9362.61 286.867   8
   2   9   7 9117.19 269.921   9
   2   9   7 9990.51 239.758   2
   2   9   7 10079.0 263.084  13
   2  -9   8 88.5618 72.3270   5
   2   9   8 291.491 86.8748  13
   2   9   8 226.326 69.6119   2
  -2   9  -8 206.554 87.4034   8
   2   9   8 153.909 85.2533   9
   2  -9   9 1039.85 106.045   5
   2   9   9 930.155 109.449   9
   2   9   9 935.275 95.5126   2
   2   9   9 984.525 107.581  13
   2   9  10 521.535 93.2320   9
   2  -9  10 569.030 94.2353   5
   2  -9  10 563.938 88.2213  11
   2   9  10 527.828 85.7879   2
   2   9  10 569.747 93.1041  13
   2  -9  11 297.089 85.4181  11
   2   9  11 233.241 86.0990  13
   2   9  11 179.919 80.1536   9
   2   9  11 304.019 75.6839   2
   2  -9  11 258.444 90.1228   5
   2  -9  12 42.8478 79.0891  11
   2   9  12 54.5746 71.0660   9
   2   9  12-13.3009 66.4210   2
   2  -9  12 11.0256 81.6949   5
   2   9  12-48.5076 77.7351  13
   2   9  13 2600.88 158.356   9
   2   9  13 2387.23 137.559  13
   2   9  13 2561.95 129.012   2
   2  -9  13 2784.48 148.908  11
   2   9  14 300.589 81.3873   9
   2  -9  14 251.434 80.8142  11
   2   9  14 322.246 71.4084   2
   2   9  14 239.692 75.4878  13
   2   9  15 39.5858 62.8766  13
   2   9  15 30.7839 58.5251   9
   2   9  15 92.9868 57.1096   2
   2  -9  15 36.8317 61.2978   3
   2   9  16 3971.32 140.579  13
   2  -9  16 4043.06 141.531   3
   2   9  16 4078.38 129.514   2
   2   9  17 14867.3 231.057  13
   2  -9  17 15348.6 226.868   3
   2   9  17 14841.7 209.509   2
   2   9  18 29.4205 37.6058  13
  -2 -10  18 5704.53 135.657  13
  -2  10  17 3650.06 115.480   2
  -2  10  16 6336.95 162.828   2
  -2  10  15 992.776 82.5957   2
  -2 -10  15 1040.04 95.3093   3
  -2 -10  14 15747.3 226.157  11
  -2 -10  14 16309.0 300.279   3
  -2  10  13 1488.96 102.989   2
  -2 -10  13 1363.28 99.9192  11
  -2 -10  12 9637.65 219.523  11
  -2 -10  11 419.788 85.2999  11
  -2 -10  11 328.706 79.1655   5
  -2 -10  10 2252.27 124.493   5
  -2 -10  10 2309.96 132.310  11
  -2 -10   9 252.197 77.9468   5
  -2 -10   9 122.153 79.7483   4
   2  10  -9 101.210 68.1813  10
  -2 -10   9 107.212 69.1829  11
   2  10  -8 6572.18 256.657  10
   2  10  -8 6438.25 247.223   8
  -2 -10   8 6853.80 187.641   4
  -2 -10   8 6851.28 191.955  11
  -2 -10   8 6883.10 187.604   5
   2  10  -7 6871.66 261.823  10
   2  10  -7 6566.70 254.573   8
  -2 -10   7 6889.39 181.827   5
  -2 -10   7 7091.22 181.762   4
   2  10  -6 25171.5 491.340  10
  -2 -10   6 25427.1 322.767   4
   2  10  -6 26274.9 498.061   8
  -2 -10   5 1152.46 83.3429   4
  -2  10   5 847.298 138.478   8
   2  10  -5 971.615 123.656   8
   2  10  -5 1199.05 129.952  10
  -2 -10   4 2859.60 112.616   4
  -2  10   4 3022.33 197.995   8
   2  10  -4 2732.28 178.248   8
   2  10  -4 2774.94 179.443  10
  -2 -10   3 579.989 61.4024   4
   2  10  -3 361.982 99.1204   8
   2  10  -3 517.524 108.620  10
   2  10  -2 56715.0 735.105  10
  -2  10   2 55072.9 744.637   8
   2  10  -1 18141.9 426.075   8
  -2  10   1 19610.3 445.831   8
   2  10   0 148578. 1204.45   8
   2  10   0 152956. 1223.71  10
   2  10   1 389.803 104.945  10
   2  10   1 382.108 110.821   8
  -2  10  -1 161.352 99.2151   8
   2  10   1 173.092 85.7114  13
  -2  10  -2 9535.04 315.336   8
   2  10   2 9938.88 332.763   8
   2  10   2 9297.49 252.557  13
   2  10   3 3556.19 148.958   2
  -2  10  -3 2984.73 194.998   8
   2  10   3 3495.29 214.686   8
   2  10   3 3921.34 215.146  10
   2  10   3 3166.96 163.226  13
   2  10   4 91536.7 952.506  10
  -2  10  -4 80329.6 899.649   8
   2  10   4 90913.7 999.262   8
   2  10   4 80340.6 721.532  13
   2  10   4 84746.5 674.900   2
   2  10   5 8542.95 323.357   8
   2  10   5 8161.75 219.154   2
  -2  10  -5 7656.88 286.908   8
   2  10   5 7813.41 237.075  13
  -2  10  -6 33001.4 565.921   8
   2 -10   6 34007.1 391.312   5
   2  10   6 33815.3 432.011   2
   2  10   7 1300.08 118.549  13
   2 -10   7 1354.21 102.301   5
  -2  10  -7 1570.20 145.090   8
   2  10   7 1477.64 111.021   2
   2 -10   8 342.134 81.9231   5
   2  10   8 268.641 85.6774   9
  -2  10  -8 242.279 79.2080   8
   2  10   8 300.412 78.7489   2
   2  10   8 432.073 89.8987  13
   2  10   9 86.9507 76.9920  13
   2  10   9 86.7811 66.7930   2
   2 -10   9 141.235 83.9960   5
   2  10   9 48.7878 70.5936   9
   2  10  10 5632.04 184.902   2
   2  10  10 5498.94 213.519   9
   2  10  10 5424.96 198.726  13
   2 -10  10 5529.49 185.073  11
   2 -10  10 5933.77 189.759   5
   2  10  11 3097.28 142.218   2
   2 -10  11 3152.83 148.820  11
   2 -10  11 3458.93 153.796   5
   2  10  11 2916.40 161.515   9
   2  10  11 2904.00 151.337  13
   2  10  12 38208.0 433.200   2
   2  10  12 37270.0 517.313   9
   2  10  12 37970.1 469.658  13
   2 -10  13 422.748 85.2025  11
   2  10  13 519.883 84.4648   9
   2  10  13 539.174 76.6644   2
   2  10  13 411.441 84.2628  13
   2  10  14 9766.95 244.420   9
   2 -10  14 10765.2 205.582  11
   2  10  14 10431.3 209.961   2
   2  10  14 9841.44 225.198  13
   2 -10  15 293.405 57.9846   3
   2  10  15 453.662 70.3871  13
   2  10  15 337.421 60.1526   2
   2 -10  16 8466.03 173.461   3
   2  10  16 8596.71 160.736   2
   2  10  16 8257.22 174.599  13
   2  10  17 126.595 34.9103   2
   2  10  17 86.3201 39.8528  13
  -2 -11  17 159.432 44.3879  13
  -2 -11  16 148.792 47.6863   3
  -2 -11  15 4159.82 143.572   3
  -2 -11  14 44326.5 459.879   3
  -2 -11  14 32031.1 246.936  11
  -2 -11  13 1940.56 103.045  11
  -2 -11  12 23176.5 314.956  11
  -2 -11  11 2554.16 117.708   5
  -2 -11  11 2545.40 129.669  11
  -2 -11  10 1818.20 112.267   5
  -2 -11  10 1824.93 124.077  11
  -2 -11   9 5336.73 175.051  11
  -2 -11   9 5473.98 170.800   5
   2  11  -8 743.219 108.455   8
  -2 -11   8 644.641 89.3551   4
  -2 -11   8 525.764 83.3592   5
  -2 -11   8 587.013 80.2408  11
   2  11  -7 78.6193 75.6618   8
  -2 -11   7 9.36813 71.0832   5
  -2 -11   7-6.51989 67.3174   4
   2  11  -6 3459.11 199.950  10
   2  11  -6 3577.83 205.303   8
  -2 -11   6 3125.83 128.754   4
  -2 -11   5 177.856 63.3290   4
  -2  11   5 199.929 110.226   8
   2  11  -5 222.890 91.7458   8
   2  11  -5 74.2026 82.3978  10
  -2  11   4 397.217 118.720   8
   2  11  -4 134.909 86.8374  10
   2  11  -4 368.159 99.2471   8
  -2 -11   4 273.688 63.4433   4
   2  11  -3 142.689 90.9757   8
  -2 -11   3 64.2625 50.2402   4
  -2  11   3 51.1812 95.3403   8
   2  11  -3 76.3565 90.1933  10
   2  11  -2 6352.24 262.954  10
  -2 -11   2 6412.05 155.919   4
  -2  11   2 6572.00 287.973   8
   2  11  -2 6044.74 263.353   8
   2  11  -1 70.6229 81.7198  10
   2  11  -1 83.1556 100.230   8
  -2  11   1 187.349 122.471   8
   2  11   0 17828.8 439.540  10
  -2  11   0 17048.5 435.680   8
   2  11   0 17458.7 436.952   8
   2  11   1 1876.41 166.723  10
  -2  11  -1 1349.90 152.440   8
   2  11   1 1518.99 152.300   8
   2  11   1 1655.36 106.681   2
  -2  11  -2 1024.74 144.342   8
   2  11   2 981.599 141.381   8
   2  11   2 1110.29 141.843  10
   2  11   2 1039.25 93.6828   2
   2  11   3 3133.75 139.622   2
   2  11   3 3586.89 213.013  10
  -2  11  -3 3249.88 214.854   8
   2  11   3 2994.15 156.847  13
   2  11   3 3633.62 225.743   8
  -2  11  -4 21987.7 498.150   8
   2  11   4 21628.1 339.430   2
   2  11   5 3797.43 154.030   2
  -2  11  -5 3784.42 223.850   8
   2  11   5 3400.81 163.438  13
  -2  11  -6 1154.78 146.259   8
   2  11   6 1138.96 137.776   8
   2  11   6 1085.58 97.6465   2
   2  11   6 875.476 105.602  13
   2 -11   6 1114.93 89.8149   5
   2  11   7 13198.1 271.464   2
  -2  11  -7 13688.7 383.309   8
   2  11   7 12946.1 292.298  13
   2 -11   7 13145.8 255.680   5
  -2  11  -8 201.233 80.9653   8
   2  11   8 277.624 78.9950   2
   2 -11   8 213.928 76.3776   5
   2  11   8 306.057 85.3904  13
   2 -11   9 1245.22 98.9391  11
   2  11   9 1141.78 99.0197   2
   2 -11   9 1184.97 104.074   5
   2  11   9 1154.55 110.124  13
   2 -11  10 33.6459 67.6405  11
   2  11  10 181.882 68.3487   2
   2  11  10 36.1210 72.9246  13
   2 -11  11 222.149 80.2418   5
   2 -11  11 410.786 82.0346  11
   2  11  11 428.114 88.8319  13
   2  11  11 367.948 71.5331   2
   2  11  12 40.8199 68.6801  13
   2 -11  12 118.496 58.8390   5
   2  11  12 38.4400 57.7941   2
   2 -11  13 1834.25 105.604  11
   2  11  13 1894.40 99.3681   2
   2  11  13 1893.27 112.402  13
   2  11  14 1496.03 94.1788  13
   2  11  14 1612.13 84.4595   2
   2  11  15 865.433 60.0820   2
   2  11  15 787.809 66.2318  13
  -2 -12  15 5758.19 139.273   3
  -2 -12  14 5228.89 154.455   3
  -2 -12  13 1039.39 71.9261  11
  -2 -12  12 18875.4 258.565  11
  -2 -12  11 5600.26 161.791  11
  -2 -12  10 2853.26 121.926   5
  -2 -12  10 3395.08 141.420  11
  -2 -12   9 614.538 85.8421  11
  -2 -12   9 839.526 92.3638   5
  -2 -12   8 11853.5 241.446   4
  -2 -12   8 12131.6 247.319  11
  -2 -12   8 12259.4 234.932   5
  -2 -12   7 5998.01 175.896   5
   2  12  -7 5901.50 255.610   8
  -2 -12   7 6072.55 177.177  11
  -2 -12   7 6081.75 181.201   4
  -2 -12   6 16998.2 274.080   5
   2  12  -6 17070.6 422.198   8
  -2 -12   6 16718.2 274.800   4
   2  12  -5 10183.3 335.116   8
  -2 -12   5 10005.5 211.494   4
   2  12  -4 10994.5 351.842   8
   2  12  -4 10976.5 343.538  10
  -2 -12   4 11724.8 224.960   4
  -2 -12   3 15557.0 252.974   4
   2  12  -3 16154.7 420.966   8
   2  12  -3 15634.1 409.411  10
   2  12  -2 2913.43 195.489  10
  -2  12   2 2554.05 204.007   8
   2  12  -2 2536.86 190.464   8
  -2 -12   2 2631.39 110.807   4
   2  12  -1 6511.45 278.278  10
   2  12  -1 6346.58 280.942   8
  -2  12   1 6224.83 288.866   8
   2  12   0 72784.2 898.002  10
   2  12   0 70931.2 889.325   8
  -2  12   0 72027.9 911.491   8
   2  12   1 14207.3 394.795  10
  -2  12  -1 14630.7 419.858   8
   2  12   1 14979.6 424.285   8
  -2  12  -2 1374.95 169.388   8
   2  12   2 1538.53 100.152   2
   2  12   3 31566.9 387.780   2
   2  12   3 32640.6 627.991   8
  -2  12  -3 30956.6 601.762   8
   2  12   4 34099.0 405.493   2
  -2  12  -4 35772.7 640.859   8
   2 -12   5 1628.10 100.851   5
   2  12   5 1832.58 127.399  13
  -2  12  -5 1818.23 176.385   8
   2  12   5 1844.00 109.656   2
   2  12   6 5198.15 188.097  13
   2  12   6 5203.88 166.577   2
   2 -12   6 5273.57 162.380   5
  -2  12  -6 5535.13 257.688   8
   2  12   7 8146.88 202.317   2
   2  12   7 7943.74 222.684  13
  -2  12  -7 7892.61 293.685   8
   2 -12   7 8399.51 200.264   5
   2  12   8 4843.65 157.445   2
   2  12   8 4610.25 172.433  13
   2 -12   8 4550.91 155.979   5
   2 -12   9 3777.22 144.543  11
   2  12   9 3885.44 156.665  13
   2  12   9 3835.45 140.275   2
   2 -12   9 3889.74 142.848   5
   2 -12  10 2532.07 121.620  11
   2  12  10 2655.13 117.437   2
   2  12  10 2458.65 128.420  13
   2 -12  10 2759.99 124.869   5
   2 -12  11 3943.69 129.633   5
   2  12  11 3720.78 141.021  13
   2  12  11 4156.87 134.120   2
   2 -12  11 3920.87 139.567  11
   2  12  12 61420.9 454.099   2
   2  12  12 60630.6 495.609  13
   2  12  13 7212.66 148.824   2
   2 -12  13 6998.36 145.063  11
   2  12  13 6862.31 161.730  13
   2  12  14 7428.76 149.129  13
   2  12  14 7423.97 133.270   2
  -2 -13  12 2536.80 91.1458  11
  -2 -13  11 65.0515 56.6745  11
  -2 -13  10 5291.23 151.576  11
  -2 -13  10 4619.35 119.630   5
  -2 -13   9 20982.3 308.435  11
  -2 -13   9 18787.8 260.164   5
  -2 -13   8 130.151 66.9937  11
  -2 -13   8 48.1208 62.7549   5
  -2 -13   7 2402.16 116.176   5
   2  13  -7 2771.41 178.534   8
  -2 -13   7 2851.40 128.138  11
  -2 -13   7 2630.55 121.629   4
  -2 -13   6 4023.56 142.238   5
  -2 -13   6 4213.51 149.251   4
   2  13  -6 4350.73 223.389   8
  -2 -13   5 3354.59 132.286   4
  -2 -13   5 3353.48 130.329   5
   2  13  -5 3253.21 196.883   8
  -2 -13   4 5531.22 158.839   4
   2  13  -4 5800.13 252.900   8
  -2  13   3 150.810 111.690   8
   2  13  -3 55.2956 82.3746   8
  -2 -13   3 14.9479 54.6817   4
  -2 -13   2 21899.2 297.477   4
   2  13  -2 22202.9 491.292   8
  -2 -13   1 920.602 76.1050   4
  -2  13   1 959.297 151.961   8
   2  13  -1 1000.19 143.309   8
  -2  13   0 10980.8 371.278   8
   2  13   0 11355.6 367.916   8
  -2  13  -1 103.558 105.616   8
   2  13   1 108.629 93.0689   8
   2  13   2 3143.73 207.897   8
  -2  13  -2 3135.75 209.896   8
  -2  13  -3 4695.97 247.588   8
   2  13   3 5116.28 255.911   8
   2  13   4 6082.15 165.188   2
   2 -13   4 5917.31 164.613   5
  -2  13  -4 6685.21 289.467   8
   2  13   4 6586.62 284.421   8
   2 -13   5 2685.07 119.598   5
  -2  13  -5 2809.59 194.414   8
   2  13   5 2942.11 194.812   8
   2  13   5 2593.74 113.711   2
  -2  13  -6 6504.48 268.577   8
   2 -13   6 6113.36 171.091   5
   2  13   6 6177.89 160.640   2
  -2  13  -7 2578.35 168.983   8
   2  13   7 2378.03 104.944   2
   2 -13   7 2097.07 111.425   5
   2  13   8 55.7286 47.8372   2
   2 -13   8 125.712 64.2721   5
   2 -13   9 848.838 86.1113   5
   2 -13   9 1004.24 86.5984  11
   2  13   9 919.929 71.8474   2
   2 -13  10 16314.8 253.654  11
   2 -13  10 16224.4 232.079   5
   2  13  10 16858.1 228.741   2
   2 -13  11 578.374 74.7280  11
   2  13  11 667.816 56.6080   2
   2  13  12 228.740 40.3976   2
  -2 -14  11 5777.61 113.599  11
  -2 -14  10 6074.03 138.734  11
  -2 -14   9 16774.3 239.192  11
  -2 -14   9 13019.4 170.596   5
  -2 -14   8 116.458 63.6538  11
  -2 -14   8 6.89731 51.3757   5
  -2 -14   7 4172.20 129.128   5
  -2 -14   7 4417.66 149.194  11
  -2 -14   6 1234.25 90.7786  11
  -2 -14   6 1040.75 83.9014   5
  -2 -14   6 1008.76 81.3108   4
  -2 -14   5 26233.9 315.717   5
   2  14  -5 25327.6 482.857   8
  -2 -14   4 4122.78 139.677   5
   2  14  -4 4443.05 219.185   8
  -2 -14   4 4337.49 141.615   4
   2  14  -3 42573.1 647.217   8
  -2 -14   3 42366.0 397.224   4
  -2 -14   2 456.841 70.4569   4
  -2  14   2 461.520 124.518   8
   2  14  -2 331.241 100.322   8
  -2  14   1 729.702 134.047   8
   2  14  -1 621.706 107.981   8
  -2 -14   1 593.166 70.3191   4
  -2 -14   0 9379.12 195.392   4
  -2  14   0 9293.11 333.574   8
   2  14   0 8990.78 314.401   8
  -2  14  -1 4937.76 243.989   8
   2  14   1 5168.47 247.272   8
  -2  14  -2 5726.56 257.554   8
   2  14   2 6310.38 275.058   8
   2 -14   3 25354.1 332.032   5
   2  14   3 24027.6 509.930   8
   2 -14   4 5519.63 162.162   5
  -2  14  -4 4736.07 225.569   8
   2 -14   5 14576.0 251.652   5
   2 -14   7 24383.5 303.192   5
   2  14   7 22404.6 244.235   2
   2 -14   8 11771.4 206.513   5
   2  14   8 10982.2 166.747   2
   2 -14   9 44790.7 357.976   5
   2  14   9 44437.5 310.276   2
   2 -14  10 590.023 67.0029  11
  -2 -15   9 11167.7 158.671  11
  -2 -15   8 729.220 65.0784  11
  -2 -15   7 885.500 60.6795   5
  -2 -15   7 1030.09 77.5016  11
  -2 -15   6 614.709 62.4117   5
  -2 -15   6 712.601 78.9585  11
  -2 -15   5 3846.92 119.456   5
  -2 -15   5 5222.88 154.701  11
  -2 -15   4 8851.72 183.136   4
  -2 -15   3 7793.84 177.678   4
  -2 -15   3 7630.19 168.846   5
  -2 -15   2 9640.26 193.763   4
  -2 -15   2 9121.37 185.337   5
  -2 -15   1 7717.03 169.162   4
   2 -15   3 14807.8 266.861   5
   2 -15   4 4647.45 150.979   5
   2 -15   5 13755.8 239.472   5
   2 -15   6 1780.53 101.505   5
   2 -15   7 3523.31 118.900   5
  -3   0  22 77.0461 41.0277   2
  -3   0  22 37.3810 49.0266  13
   3   0 -21 1373.10 50.7485   4
  -3   0  21 1413.76 85.6548   2
   3   0 -20 25.3236 28.3325   4
  -3   0  20-53.6427 56.5599   2
  -3   0  20-22.7826 64.5298  13
  -3   0  19 30235.2 377.559   2
   3   0 -19 30339.0 264.342   4
  -3   0  18-10.3836 62.8649   9
   3   0 -18 32.4058 36.1884   4
  -3   0  18 47.1622 57.3734   2
  -3   0  18 19.8977 68.9076  13
   3   0 -17 41094.4 338.354   4
  -3   0  17 42520.1 466.413   2
   3   0 -16-5.09071 37.4055   4
  -3   0  16 47.5010 58.6715   2
  -3   0  16 36.3357 63.7869   9
  -3   0  16 36.0715 74.7842  13
  -3   0  15 5209.88 209.790   9
  -3   0  15 4903.61 161.908   2
  -3   0  14 40.8061 55.3315   9
  -3   0  13 235985. 1226.24   9
  -3   0  12 10.1867 47.8582   9
  -3   0  11 94218.3 695.321   9
  -3   0  10 20.9988 36.8900   9
  -3   0   8 58.8949 27.6317   1
  -3   0   7 53007.6 297.200   1
   3   0  -6 17.7155 31.8986  12
  -3   0   6 148.395 31.2158   1
   3   0  -6 58.3454 51.7751   6
  -3   0   5 3382.00 80.8554   1
   3   0  -5 3197.69 110.812   6
   3   0  -5 3509.72 98.0264  12
  -3   0   4-8.79444 29.7289  12
   3   0  -4 0.35495 41.9404   6
  -3   0   3 2759.14 90.4179  12
   3   0  -3 2736.86 99.4932   6
   3   0  -3 2979.49 85.9762  12
   3   0  -2 51.6981 27.2403  12
   3   0  -2 42.3336 39.9038   6
  -3   0   1 34832.8 306.808  12
   3   0  -1 34628.7 321.509   6
  -3   0   1 35280.2 204.167   6
  -3   0   0 42.6001 33.0351  12
   3   0   0 8.02095 30.3273  12
  -3   0  -1 366986. 756.002   6
  -3   0  -1 366774. 1014.60  12
  -3   0  -2 15.8677 30.1937  12
   3   0   2-27.5028 39.5027  12
  -3   0  -2-14.4728 24.7700   6
   3   0   2 3.56013 51.4577   6
  -3   0  -3 83139.8 397.375   6
   3   0   3 84470.2 569.064   6
  -3   0  -4 20.5951 35.3460   6
   3   0   4 9.96516 67.8854   6
  -3   0  -5 67501.2 405.930   6
   3   0   5 68665.4 547.866   6
   3   0   6-110.215 73.6648   6
  -3   0  -6 34.1593 35.8543   6
  -3   0  -7 20931.8 255.042   6
   3   0   7 21223.1 320.177   6
   3   0   8 24.9251 55.0574   6
  -3   0  -8-29.1299 35.7870   6
  -3   0  -8-12.3354 22.8101   4
   3   0   9 1053.75 69.6983   6
  -3   0  -9 1198.15 49.5930   4
  -3   0 -10 20.6757 23.9173   4
  -3   0 -10 122.602 42.7300   6
  -3   0 -11 8657.50 127.432   4
   3   0  12 2.20975 60.6749   3
  -3   0 -12 11.8937 27.3871   4
  -3   0 -13 6725.84 116.603   4
   3   0  13 6886.85 232.662   1
   3   0  14-37.7542 55.8037  13
   3   0  14 4.84650 55.6825   1
   3   0  14-22.6832 58.0770   3
  -3   0 -15 1757.00 60.3895   4
   3   0  15 1773.83 105.814  13
   3   0  15 1815.38 89.6609   3
  -3   0 -16-11.3654 24.2797   4
   3   0  16-1.06397 53.7662  13
   3   0  17 229.171 55.6926  13
   3   0  18-64.8341 49.4741  13
  -3   0 -19 2604.61 77.2766   7
   3   0  19 2348.00 95.3819  13
  -3   1  22 1671.16 88.0859  13
  -3  -1  22 1502.48 74.3389   2
  -3  -1  22 1663.73 90.7112  13
  -3   1  22 1374.65 75.5627   2
  -3  -1  21 383.458 57.8934   2
  -3  -1  21 527.276 74.1505  13
   3  -1 -21 387.403 33.4792   4
  -3   1  21 455.469 60.9369   2
  -3   1  21 534.831 73.2996  13
   3   1 -21 447.446 30.4329   4
  -3   1  20 1722.97 97.8735   2
  -3  -1  20 1690.39 95.3909   2
   3  -1 -20 1696.65 64.0943   4
   3   1 -20 1569.06 58.1908   4
  -3   1  20 1798.93 116.185  13
  -3  -1  20 1850.28 117.130  13
  -3   1  19 132.768 64.9278   9
   3   1 -19 70.7090 32.1368   4
  -3  -1  19 141.019 72.1970  13
  -3   1  19 23.3869 56.3343   2
  -3  -1  19 130.367 59.2613   2
   3  -1 -19 136.288 36.1175   4
  -3   1  19 74.8640 71.1556  13
  -3   1  18 240.137 70.4619   9
  -3   1  18 191.453 77.5635  13
   3   1 -18 309.871 45.0555   4
   3  -1 -18 232.726 42.2734   4
  -3   1  18 90.6043 55.1532   2
  -3  -1  18 284.828 66.9212   2
  -3  -1  18 256.478 78.8139  13
  -3   1  17 8380.09 211.984   2
  -3   1  17 8573.86 272.055   9
   3  -1 -17 7918.61 151.619   4
  -3  -1  17 8051.10 208.909   2
  -3   1  17 9265.46 254.965  13
   3   1 -17 8686.29 158.492   4
  -3  -1  17 9717.98 267.284  13
  -3  -1  16 102.864 72.2151   9
  -3  -1  16 144.621 79.3853  13
   3   1 -16 126.180 45.9449   4
  -3   1  16 219.977 75.6533  13
  -3  -1  16 234.301 63.8523   2
  -3   1  16 250.529 72.8620   9
  -3   1  16 157.883 58.0278   2
  -3  -1  15 1628.27 130.326   9
  -3   1  15 1634.89 122.219   9
  -3  -1  15 1401.26 96.9905   2
  -3   1  15 1437.64 99.7578   2
  -3   1  15 1761.06 124.308  13
  -3  -1  15 1728.26 129.162  13
  -3  -1  14 20245.1 395.351   9
  -3   1  14 19637.5 360.874   9
  -3  -1  13 7079.57 225.424   9
  -3   1  13 6776.90 203.739   9
  -3   1  12 1011.37 86.0255   9
  -3  -1  12 1021.12 91.0339   9
  -3  -1  11 63.1320 47.3229   9
  -3  -1  11 8.65932 36.7286   1
  -3   1  11 94.2423 45.7314   9
  -3  -1  10 6148.37 177.403   9
  -3   1  10 6345.11 165.486   9
  -3  -1  10 6436.98 142.137   1
  -3   1   9 15679.9 241.530   9
  -3  -1   9 16173.1 216.893   1
   3   1  -8 10839.3 221.685   6
  -3  -1   8 11468.5 183.859   1
   3   1  -7 58137.9 481.443   6
  -3  -1   7 56919.6 386.130   1
  -3  -1   6 803.305 56.6510   1
   3   1  -6 711.288 77.1718   6
  -3  -1   5 6653.06 133.390   1
   3  -1  -5 6879.51 140.745  12
  -3  -1   4 80261.6 492.912  12
   3  -1  -4 68384.2 440.349   6
  -3   1   4 79085.6 524.347  12
   3  -1  -4 69485.0 425.251  12
   3   1  -4 72456.7 402.174  12
   3   1  -4 71057.4 479.009   6
  -3  -1   3 13824.8 189.292  12
  -3  -1   3 13867.3 146.736   6
   3   1  -3 13666.0 208.067   6
  -3   1   3 14044.0 202.308  12
   3  -1  -3 14085.2 188.151  12
   3   1  -3 13857.8 175.006  12
   3  -1  -2 3597.14 100.764  12
  -3   1   2 3433.66 99.7588  12
   3   1  -2 3840.36 95.8580  12
   3   1  -2 4092.30 119.523   6
  -3  -1   2 3808.19 82.2013   6
  -3  -1   2 3700.35 98.0212  12
   3  -1  -1 14747.0 204.085  12
   3   1  -1 14413.7 189.494  12
   3   1  -1 14824.2 213.412   6
  -3  -1   1 14699.6 196.360  12
  -3  -1   1 15024.3 160.573   6
  -3   1   0 314225. 956.991  12
   3   1   0 306563. 896.539  12
  -3  -1   0 307958. 740.845   6
   3  -1   0 300647. 915.398  12
  -3   1   0 302605. 414.253   6
   3   1   0 321141. 987.920   6
  -3  -1   0 311988. 912.796  12
   3   1   1 230600. 822.866  12
  -3  -1  -1 226881. 781.119  12
   3  -1   1 221794. 836.393  12
  -3   1  -1 234511. 510.301   6
  -3  -1  -1 225968. 649.793   6
   3   1   1 225982. 840.245   6
  -3   1  -1 230435. 832.927  12
  -3   1  -2 55561.8 422.617  12
   3  -1   2 57145.2 456.071  12
   3   1   2 57903.0 440.445  12
  -3  -1  -2 54816.8 323.782   6
  -3   1  -2 56205.8 283.123   6
   3   1   2 54524.1 427.058   6
  -3  -1  -2 54714.9 393.578  12
   3   1   3 5200.89 150.133  12
   3  -1   3 4852.35 147.140  12
  -3   1  -3 4780.21 91.2130   6
  -3   1  -3 4890.11 121.456   1
  -3  -1  -3 5010.70 111.866   6
   3   1   3 4737.84 135.760   6
  -3   1  -4 10251.8 183.246   1
   3   1   4 9770.48 192.087   6
  -3   1  -4 9670.69 140.331   6
  -3  -1  -4 9917.39 157.007   6
   3  -1   5 283989. 1284.71   1
  -3   1  -5 298461. 820.856   6
   3   1   5 289330. 1022.10   6
  -3  -1  -5 295171. 891.192   6
   3  -1   6-26.7925 72.4086   1
  -3   1  -6-19.6309 50.6184   1
   3  -1   6 59.5571 72.0441   6
   3   1   6 176.434 57.9151   6
  -3  -1  -6 29.4523 37.4714   6
  -3   1  -7 67310.9 556.102   1
   3  -1   7 62029.1 642.565   1
  -3   1  -7 64936.3 437.211   6
  -3  -1  -7 62573.4 452.267   6
   3   1   7 58430.4 406.155   6
  -3   1  -8 10189.9 120.471   4
  -3  -1  -8 10682.4 133.957   4
  -3   1  -8 10639.0 236.102   1
   3  -1   8 10949.0 285.844   1
  -3   1  -8 10992.8 189.536   6
  -3  -1  -8 10526.9 196.719   6
  -3   1  -9 11712.1 257.720   1
  -3   1  -9 9940.48 122.244   4
   3   1   9 11231.2 283.632   1
  -3   1  -9 10632.0 198.044   6
   3  -1   9 10834.6 249.620   6
  -3  -1  -9 10941.2 140.797   4
   3  -1   9 10565.9 294.063   1
  -3  -1 -10 835.720 46.7893   4
  -3   1 -10 814.397 83.6812   1
  -3   1 -10 749.027 41.1471   4
   3   1  10 919.572 106.163   1
  -3   1 -10 846.844 66.2441   6
  -3  -1 -10 837.158 71.3986   6
   3  -1  10 724.643 77.8492   6
  -3  -1 -11 95243.0 427.328   4
  -3   1 -11 93510.5 392.080   4
  -3   1 -11 97662.3 792.515   1
  -3   1 -11 97447.9 647.800   6
  -3  -1 -11 93915.0 666.994   6
  -3   1 -12 2032.42 63.9580   4
  -3  -1 -12 2173.77 71.6131   4
   3   1  12 1975.69 125.439   1
  -3  -1 -13 74765.6 383.032   4
  -3   1 -13 73711.0 353.449   4
   3  -1  14 14996.8 347.998   1
  -3   1 -14 14504.8 158.694   4
  -3  -1 -14 14633.5 170.938   4
   3  -1  14 14964.4 274.078   3
   3   1  15 1476.91 103.280  13
   3  -1  15 1303.04 93.1416   1
  -3  -1 -15 1534.78 58.9660   4
  -3   1 -15 1661.58 55.9305   4
   3  -1  15 1667.25 99.0143   3
   3  -1  15 1343.22 93.1308  13
  -3  -1 -16 9118.07 126.197   4
   3  -1  16 8707.91 165.131   3
   3   1  16 8702.32 212.155  13
  -3  -1 -17 15341.6 149.231   4
   3   1  17 14944.8 264.996  13
   3   1  18 1362.17 87.6162  13
  -3  -1 -19 52443.2 322.846   7
   3   1  19 50175.1 407.384  13
  -3  -1 -20 5229.37 86.5890   7
  -3  -2  22 12060.7 174.062   2
  -3   2  22 12497.5 197.261   2
  -3   2  21 11918.3 211.829   2
  -3  -2  21 11544.6 200.758   2
   3  -2 -21 11848.5 142.004   4
  -3   2  21 12954.2 241.446  13
  -3  -2  21 12678.3 243.888  13
  -3  -2  20 22890.4 305.483   2
  -3   2  20 22506.5 308.742   2
   3   2 -20 21991.6 185.133   4
  -3   2  20 21948.4 398.864   9
   3  -2 -20 22702.5 220.557   4
  -3   2  20 24276.4 361.806  13
  -3  -2  20 24329.3 364.100  13
  -3   2  19 50392.8 614.619   9
  -3  -2  19 48803.4 470.338   2
  -3   2  19 49427.0 476.893   2
   3   2 -19 50646.4 319.928   4
   3  -2 -19 49026.6 350.458   4
  -3   2  18 236.125 69.7977   9
  -3  -2  18 173.806 79.2937  13
   3   2 -18 182.683 40.0639   4
  -3  -2  18 79.5152 56.3507   2
   3  -2 -18 80.6977 37.5121   4
  -3   2  18 111.369 59.4009   2
  -3   2  18 107.318 73.9000  13
  -3   2  17 26759.8 370.664   2
  -3  -2  17 26913.2 370.153   2
   3   2 -17 29827.8 285.777   4
  -3   2  17 28980.4 469.134   9
   3  -2 -17 25280.2 265.256   4
  -3  -2  17 30142.1 458.683  13
  -3   2  17 30169.9 453.217  13
   3   2 -16 49832.8 378.260   4
  -3   2  16 46996.5 490.115   2
  -3   2  16 49916.1 594.204   9
  -3  -2  16 47086.5 488.139   2
  -3  -2  16 54022.8 620.619  13
  -3   2  16 54042.9 597.719  13
  -3   2  15 17134.4 339.356   9
  -3  -2  15 16628.2 290.608   2
   3   2 -15 18061.0 233.322   4
  -3  -2  15 14865.5 179.559   3
  -3   2  15 16736.1 293.582   2
  -3   2  15 19000.9 353.936  13
  -3   2  14 8837.20 235.350   9
  -3   2  14 9011.58 213.977   2
  -3  -2  14 8803.13 209.462   2
  -3   2  13 136798. 851.305   9
  -3  -2  13 135214. 624.028   3
  -3   2  12 10969.3 232.831   9
   3   2 -12 11380.6 281.270   6
  -3  -2  12 11004.9 219.429   1
  -3   2  11 23601.8 320.176   9
  -3  -2  11 22677.9 308.687   1
  -3  -2  11 22610.9 365.538   9
  -3  -2  10 8225.21 212.994   9
   3   2 -10 8079.33 218.790   6
  -3  -2  10 7752.61 178.493   1
  -3  -2   9 9959.38 201.155   1
  -3   2   9 9481.22 178.896   9
   3   2  -9 9944.32 229.394   6
  -3  -2   8 41709.0 387.294   1
   3   2  -8 43288.5 440.277   6
  -3  -2   7 89023.1 563.352   1
   3   2  -7 86485.4 602.974   6
   3   2  -6 21245.1 315.204  10
  -3  -2   6 20751.5 265.254   1
   3   2  -6 22027.9 236.291  12
   3   2  -6 21642.4 293.295   6
   3   2  -5 121796. 737.159  10
  -3  -2   5 119431. 602.916   1
   3   2  -5 120614. 649.644   6
   3   2  -4 10720.7 219.393  10
   3   2  -4 11179.1 156.250  12
   3  -2  -4 10923.3 180.186  12
   3   2  -3 385829. 906.989  12
  -3  -2   3 386339. 949.886  12
   3   2  -3 386573. 1082.26   6
  -3   2   3 384587. 1079.14  12
  -3  -2   2 15958.9 183.025   6
   3  -2  -2 15313.0 212.499  12
  -3   2   2 15230.0 211.793  12
   3   2  -2 16227.1 193.121  12
  -3  -2   2 15530.1 187.584  12
  -3  -2   1 431614. 1022.45  12
   3   2  -1 430832. 1008.04  12
  -3   2   1 429564. 1121.32  12
   3   2   0 79081.6 455.515  12
   3  -2   0 78584.7 496.488  12
  -3   2   0 81638.9 502.107  12
   3   2   0 79559.1 470.561   6
  -3  -2   0 74518.3 395.525   6
  -3  -2   0 77105.9 444.144  12
  -3  -2  -1 4086.29 106.827  12
   3  -2   1 4056.51 124.626  12
   3   2   1 4011.33 114.944   6
  -3  -2  -1 4133.31 97.8154   6
   3   2   1 4253.34 117.339  12
  -3   2  -1 4417.51 123.122  12
   3  -2   2 62930.9 492.929  12
  -3  -2  -2 61117.4 361.809   6
  -3   2  -2 60309.4 368.455   1
   3   2   2 64018.2 465.975  12
  -3   2  -2 52351.7 186.231   6
  -3   2  -2 53975.9 173.814   6
  -3  -2  -2 61029.2 419.052  12
   3   2   2 61515.1 413.323   6
   3  -2   3 101226. 665.643  12
  -3   2  -3 101209. 508.038   1
   3   2   3 97807.8 694.025   1
   3   2   3 98882.1 518.785   6
  -3   2  -3 99361.6 345.792   6
  -3   2  -4 93241.7 383.572   6
   3   2   4 90644.9 676.126   1
  -3   2  -4 93169.6 526.991   1
   3   2   4 91528.6 487.440   6
   3   2   5 681.950 48.6573   6
   3   2   5 828.164 94.1756   1
  -3   2  -5 940.346 70.6830   1
  -3   2  -5 996.828 53.7171   6
  -3  -2  -5 1168.29 69.6241   6
   3   2   6 15762.6 299.993   1
   3  -2   6 15302.9 315.727   1
  -3  -2  -6 15839.2 226.520   6
  -3   2  -7 40524.7 426.271   1
  -3   2  -7 40788.8 328.795   6
  -3  -2  -7 40868.7 379.484   6
  -3  -2  -8 1937.27 62.8596   4
   3   2   8 1807.25 115.606   1
   3   2   8 1861.46 120.776   9
  -3   2  -8 1988.29 107.925   1
   3  -2   8 1919.73 135.402   1
  -3   2  -8 1973.56 82.5502   6
  -3  -2  -8 1803.45 89.2348   6
   3   2   9 31967.9 430.092   1
  -3   2  -9 28292.0 192.924   4
  -3  -2  -9 29947.3 237.486   4
  -3   2  -9 30377.3 407.059   1
  -3   2  -9 30738.5 321.286   6
  -3  -2  -9 29886.7 353.437   6
   3   2  10 5463.90 179.396   1
  -3  -2 -10 5261.14 104.539   4
  -3   2 -10 4767.61 83.4091   4
  -3   2 -10 5128.68 179.689   1
   3  -2  10 5083.52 224.260   1
  -3   2 -10 5395.25 145.844   6
   3  -2  10 5359.85 204.160   6
   3   2  11 46900.8 443.108   1
  -3   2 -11 46394.8 257.743   4
  -3  -2 -11 49243.7 316.622   4
   3   2  11 50984.7 422.817   3
  -3   2 -11 51965.0 577.084   1
   3  -2  11 49877.3 685.138   1
  -3   2 -11 48971.8 445.928   6
  -3  -2 -11 48864.2 491.288   6
   3  -2  12 7566.65 208.012   3
  -3   2 -12 6853.25 102.212   4
  -3  -2 -12 7464.43 127.877   4
   3   2  12 7409.64 158.603   3
  -3   2 -12 7525.13 232.298   1
  -3   2 -13 472.964 34.1384   4
   3   2  13 438.497 51.8901   3
   3  -2  13 507.638 83.6773   3
  -3   2 -13 575.402 84.1375   1
   3   2  13 474.639 73.0271  13
  -3  -2 -13 470.267 43.8456   4
   3   2  14 4617.86 165.110  13
  -3  -2 -14 4719.29 100.708   4
   3  -2  15 585.820 99.9210   1
  -3  -2 -15 523.162 40.7938   4
   3  -2  15 746.525 90.0924   3
   3   2  15 434.850 76.3019  13
  -3   2 -15 790.097 86.9433   1
   3  -2  16 757.486 77.7079   3
  -3  -2 -16 671.624 42.3816   4
   3   2  16 657.421 79.5125  13
  -3  -2 -17 40.7532 21.4316   4
   3  -2  17 126.450 44.6918   3
  -3  -2 -18 527.523 30.0741   4
   3   2  18 579.276 66.8790  13
   3   2  19 829.173 65.0443  13
  -3  -2 -20 1165.81 43.9457   7
   3   2  20 1226.68 61.2481  13
  -3   3  22 140.286 43.9846   2
  -3  -3  22 164.229 49.4914  13
  -3   3  21 266.801 53.8633   2
  -3  -3  21 240.863 45.5858   2
  -3  -3  21 282.511 65.0069  13
  -3   3  21 289.334 61.4526  13
  -3  -3  20 1998.75 97.8771   2
  -3  -3  20 2330.58 125.837  13
  -3   3  20 1886.15 100.354   2
   3  -3 -20 2134.53 73.5480   4
  -3   3  20 2325.04 122.223  13
  -3   3  20 2222.09 127.058   9
   3   3 -19 20.6279 25.3516   4
   3  -3 -19 48.3689 34.5942   4
  -3   3  19 15.8863 56.8138   2
  -3  -3  19 45.3612 51.3347   2
  -3   3  19 82.3614 55.7826   9
  -3   3  19 12.0193 72.3405  13
  -3  -3  19 118.360 75.8038  13
  -3   3  18 253.338 67.4719   9
   3   3 -18 109.338 33.9442   4
  -3   3  18 104.036 58.0906   2
  -3  -3  18 96.7448 54.8458   2
  -3  -3  18 96.3723 80.9288  13
  -3   3  18 256.636 81.9463  13
  -3   3  17 5409.62 172.331   2
  -3   3  17 5621.82 201.257   9
   3   3 -17 6269.30 129.395   4
  -3   3  17 6531.07 223.072  13
  -3  -3  17 5466.92 173.984   2
  -3  -3  17 6186.18 221.922  13
  -3   3  16 84.8668 60.2735   9
   3   3 -16 72.4855 45.0909   4
  -3   3  16 128.439 64.7443   2
  -3  -3  16 144.775 59.9870   2
  -3  -3  16 193.563 51.0593   3
  -3   3  16 301.567 82.5703  13
  -3   3  15 96.2960 55.8835   9
   3   3 -15 106.390 42.7444   4
  -3   3  15 265.171 63.4678   2
  -3  -3  15 65.3897 56.3504   2
  -3  -3  15 137.801 52.8770   3
  -3  -3  14 284.706 56.6536   3
  -3  -3  14 228.890 64.0290   1
   3   3 -14 404.757 53.0505   4
  -3  -3  14 338.447 64.7131   2
  -3   3  14 238.530 61.7891   2
  -3   3  13 797.803 75.4115   9
   3   3 -13 608.949 58.0252   4
  -3  -3  13 822.627 71.0596   3
   3   3 -13 531.613 78.5705   6
  -3  -3  13 633.389 82.7174   1
  -3   3  12 3694.55 131.081   9
   3   3 -12 3956.60 173.977   6
  -3  -3  12 4117.48 157.802   1
  -3   3  11 2949.89 112.056   9
  -3  -3  11 2733.73 128.658   1
  -3   3  10 24292.8 289.695   9
   3   3 -10 24804.1 385.643   6
  -3   3   9 14.3954 31.5784   9
  -3  -3   9 42.6242 43.4240   1
   3   3  -9-9.81430 51.3298   6
  -3   3   8 42682.3 337.713   9
   3   3  -8 41970.2 458.251  10
  -3  -3   7 3543.50 133.223   1
   3   3  -7 3655.85 133.662   6
   3   3  -6 5705.58 192.526   1
  -3  -3   6 6037.52 168.377   1
   3   3  -6 5739.73 157.572   6
  -3  -3   5 52022.4 446.757   1
   3   3  -5 51098.2 501.285  10
   3   3  -5 50766.9 422.113   6
   3   3  -5 52231.4 337.337  12
  -3  -3   4 172405. 775.993   1
   3   3  -4 173693. 751.014   6
   3   3  -3 47120.2 318.856  12
   3   3  -3 45713.7 464.149  10
  -3  -3   3 45093.6 310.199  12
  -3  -3   3 48960.2 366.115   6
   3   3  -3 47380.4 376.419   6
   3  -3  -3 43986.7 373.204  12
   3   3  -2 20124.2 310.928  10
   3   3  -2 19068.3 232.362   6
  -3  -3   2 18036.0 196.657  12
  -3  -3   2 18711.7 219.199   6
   3   3  -2 20197.2 212.166  12
   3  -3  -2 19367.1 249.450  12
   3   3  -1 21575.4 230.247  12
   3   3  -1 21258.6 322.661  10
   3  -3  -1 22383.3 276.051  12
  -3  -3   1 20445.7 227.831   6
   3   3  -1 20314.3 235.266   6
  -3   3   1 21003.4 257.195  12
  -3  -3   1 22611.5 242.801  12
   3  -3   0 180222. 781.893  12
  -3  -3   0 180392. 658.817   6
   3   3   0 181258. 924.571   1
   3   3   0 184908. 668.803   6
  -3   3   0 186034. 791.995  12
   3   3   0 180246. 920.634  10
  -3  -3   0 179698. 664.258  12
  -3  -3  -1 117315. 558.331  12
   3  -3   1 122073. 661.961  12
   3   3   1 129428. 627.041  12
   3   3   1 125099. 775.559  10
  -3   3  -1 122266. 401.252   1
  -3  -3  -1 120658. 539.290   6
   3   3   1 124711. 778.314   1
   3   3   1 122551. 533.843   6
   3  -3   2 46139.7 434.036  12
  -3   3  -2 46588.9 301.669   1
   3   3   2 48894.1 495.193   1
   3   3   2 48811.8 494.703  10
  -3  -3  -2 46223.6 369.117  12
  -3  -3  -2 46119.5 333.941   6
   3   3   2 46907.4 316.124   6
  -3  -3  -3 13371.8 199.239   6
   3   3   3 13452.1 266.512  10
   3   3   3 12691.6 257.293   1
  -3   3  -3 12235.6 171.194   1
   3   3   3 12630.8 147.770   6
   3   3   4 3916.38 149.308   1
   3   3   4 4233.12 161.597  10
  -3   3  -4 3877.18 108.807   1
  -3  -3  -4 4178.60 115.415   6
  -3   3  -5 22407.5 268.548   1
  -3   3  -5 22533.7 171.500   6
   3   3   6 13593.9 259.653   1
  -3   3  -6 13571.5 228.026   1
  -3  -3  -6 13891.9 219.643   6
  -3   3  -7 48965.5 325.542   6
  -3  -3  -7 49809.5 430.311   6
   3   3   7 50028.2 486.646   1
   3   3   8 38548.5 421.530   1
  -3  -3  -8 35441.8 254.515   4
  -3   3  -8 39412.0 433.176   1
  -3   3  -8 38390.5 324.460   6
  -3  -3  -8 37882.8 389.576   6
   3  -3   8 36037.6 533.168   1
   3   3   8 36397.9 487.103   9
   3   3   9 5962.34 216.304   9
   3  -3   9 6823.06 249.208   1
  -3  -3  -9 5988.89 111.032   4
  -3   3  -9 6734.84 191.984   1
   3   3   9 6300.74 152.198   1
   3  -3  10 13905.9 370.518   1
   3   3  10 12763.7 322.149   9
  -3  -3 -10 13101.6 164.960   4
  -3   3 -10 14463.8 290.698   1
   3  -3  10 12359.9 318.499   6
  -3  -3 -11 27501.7 242.445   4
  -3   3 -11 30229.8 432.637   1
   3   3  11 26483.1 250.089   3
   3   3  11 27497.7 491.042   9
  -3   3 -11 28991.9 332.731   6
   3  -3  12 5324.68 248.774   1
   3   3  12 5155.11 232.033   9
  -3  -3 -12 5031.49 107.901   4
   3   3  12 4543.46 163.020  13
   3  -3  12 4792.15 171.132   3
  -3  -3 -13 35665.1 278.653   4
   3  -3  13 35103.8 441.267   3
  -3  -3 -14 31446.3 254.938   4
   3   3  14 30903.5 415.321  13
   3  -3  15 7499.30 206.456   3
  -3   3 -15 7526.35 220.919   1
   3   3  15 7119.20 204.655  13
  -3  -3 -15 7115.59 119.961   4
  -3  -3 -16 74489.5 355.188   4
   3  -3  16 71285.1 696.921   1
   3  -3  16 81151.9 596.459   3
  -3   3 -16 80208.1 678.059   1
   3   3  16 75026.2 619.885  13
   3   3  17 2712.62 124.999  13
  -3  -3 -17 2447.64 64.0324   4
   3  -3  17 2714.26 105.257   3
  -3  -3 -18 1914.68 50.8466   4
   3   3  18 2077.35 102.999  13
   3   3  19 9972.30 184.184  13
  -3  -3 -20 21772.7 168.579   7
  -3   4  22 51495.7 369.605   2
  -3  -4  22 52466.4 392.440  13
  -3   4  21 1648.21 87.7962   2
  -3  -4  21 1665.22 96.4932  13
   3  -4 -20 37151.6 274.219   4
  -3   4  20 34162.3 432.263   9
  -3   4  20 35957.4 376.035   2
  -3  -4  20 35280.0 341.487   2
  -3   4  19 4864.19 177.386   9
  -3  -4  19 5510.29 193.465  13
  -3   4  19 4757.30 153.419   2
  -3   4  19 5885.05 191.374  13
  -3  -4  19 4819.29 146.452   2
  -3   4  18 19740.6 314.180   2
  -3   4  18 18908.3 340.101   9
  -3  -4  18 19201.8 298.085   2
  -3  -4  17 651.574 55.7581   3
  -3   4  17 664.930 82.8060   2
   3   4 -17 690.950 48.7972   4
  -3  -4  17 737.712 78.3947   2
  -3   4  17 566.461 75.2139   9
  -3   4  16 50810.2 539.269   9
   3   4 -16 51923.9 350.140   4
  -3  -4  16 52429.7 430.744   3
  -3   4  16 50898.0 519.521   2
  -3   4  15 12216.3 257.311   2
  -3   4  15 11927.3 255.613   9
   3   4 -15 13808.3 191.899   4
  -3  -4  15 11490.5 242.182   2
  -3  -4  15 12787.2 234.757   3
  -3  -4  15 10817.3 248.093   1
  -3   4  14 6053.85 182.925   2
   3   4 -14 6614.18 138.938   4
  -3   4  14 5859.60 173.660   9
  -3  -4  14 6282.60 170.678   3
  -3  -4  14 6149.07 214.431   1
  -3  -4  14 5473.25 170.797   2
   3   4 -13 19598.5 230.034   4
  -3  -4  13 18916.7 280.928   3
  -3  -4  13 19061.8 362.430   1
  -3   4  12 9360.71 192.161   9
   3   4 -12 9539.37 160.238   4
  -3  -4  12 9163.98 196.460   3
   3   4 -12 9948.22 263.492   6
  -3  -4  12 9487.80 254.664   1
  -3   4  11 16829.0 242.829   9
   3   4 -11 17559.5 333.119   6
   3   4 -11 17555.5 206.201   4
  -3  -4  11 16763.5 337.164   1
  -3   4  10 126474. 621.366   9
   3   4 -10 130777. 853.238   6
   3   4  -9 259.496 70.7253   1
  -3   4   9 264.728 37.5087   9
  -3  -4   9 367.406 67.3884   1
   3   4  -9 285.530 62.3887   6
   3   4  -8 56588.1 563.840  10
  -3   4   8 57092.5 366.844   9
   3   4  -8 58194.3 638.345   1
  -3  -4   8 63365.8 598.048   1
   3   4  -8 63178.6 551.406   6
   3   4  -7 54796.1 595.610   1
   3   4  -7 54397.9 548.889  10
   3   4  -6 17399.0 314.380  10
  -3  -4   6 18027.5 303.069   1
   3   4  -6 17153.0 328.526   1
   3   4  -5 66991.1 602.636  10
  -3  -4   5 66942.7 541.771   1
   3   4  -5 69513.5 624.074   1
  -3  -4   5 69821.8 500.829   6
   3   4  -5 71474.1 496.633   6
   3   4  -4 264968. 1200.22  10
  -3  -4   4 266488. 1043.28   1
   3   4  -4 271143. 1200.96   1
   3   4  -4 270560. 906.582   6
  -3  -4   4 273142. 964.040   6
   3   4  -3 210392. 1037.17   1
   3   4  -3 208973. 764.633   6
  -3  -4   2 244823. 850.246   6
   3   4  -2 245450. 788.702   6
   3  -4  -1 211985. 879.745  12
   3   4  -1 211122. 1059.13  10
  -3  -4   1 210730. 668.529  12
   3   4  -1 219655. 1007.95   1
   3   4  -1 218641. 706.352  12
  -3  -4   1 209499. 779.285   6
   3   4  -1 215302. 699.940   6
   3  -4   0 30967.0 344.003  12
  -3  -4   0 31213.8 273.767  12
   3   4   0 31030.8 416.183  10
   3   4   0 30868.5 386.544   1
  -3  -4   0 30684.8 295.497   6
   3   4   0 32136.1 247.963   6
   3  -4   1 4375.92 138.479  12
   3   4   1 4123.07 164.626  10
   3   4   1 4144.61 146.936   1
   3   4   1 4213.38 77.3921   6
  -3  -4  -1 4457.69 112.369  12
   3   4   2 141545. 778.887   1
  -3  -4  -2 143656. 631.262   6
  -3  -4  -2 143015. 638.839  12
   3   4   3 73.2691 76.5884  10
  -3   4  -3 103.449 31.2965   1
   3   4   3 67.3023 57.0689   1
  -3   4  -3 164.451 85.9480   8
  -3  -4  -3 165.136 42.8973   6
   3   4   4 37281.5 467.077  10
  -3   4  -4 34811.8 471.242   8
  -3   4  -4 33146.8 281.951   1
   3   4   4 34754.2 501.599   8
   3   4   4 33352.5 366.299   1
  -3  -4  -4 36282.0 342.589   6
  -3   4  -5 23207.5 391.740   8
   3   4   5 24936.0 435.959   8
  -3   4  -5 22597.2 256.458   1
   3   4   5 22869.9 292.869   1
  -3  -4  -5 24901.3 294.828   6
   3   4   6 19.0583 48.4874   9
  -3   4  -6-7.19854 68.7617   8
   3   4   6 74.6894 77.1484   8
  -3   4  -6-8.62706 34.9048   1
   3   4   7 8881.25 239.951   9
  -3   4  -7 8515.18 235.794   8
  -3   4  -7 9164.68 192.182   1
   3   4   7 8509.93 143.448   1
  -3   4  -8 56060.1 493.635   1
  -3  -4  -8 53723.8 320.009   4
  -3  -4  -9 5098.11 104.606   4
  -3   4  -9 6146.99 190.055   1
   3  -4  10 42180.4 397.047   5
   3   4  10 41502.3 583.305   9
  -3  -4 -10 42142.5 298.232   4
   3  -4  10 42797.7 647.524   1
   3  -4  11 153.294 70.8205  11
   3   4  11-34.3304 75.1198   9
  -3  -4 -11 104.668 31.6553   4
   3  -4  11 140.309 85.1674   1
   3   4  11 103.321 61.1328  13
   3   4  12 3851.24 148.103   2
  -3  -4 -12 3970.77 98.9041   4
  -3   4 -12 4151.05 163.245   1
   3  -4  12 3972.85 229.580   1
   3   4  12 3733.72 154.816  13
   3   4  13 1207.06 132.265   9
  -3  -4 -13 1224.40 59.8573   4
   3  -4  13 1178.13 101.645   3
   3   4  13 1137.97 93.5680   2
  -3   4 -13 1394.08 105.743   1
   3   4  13 1156.68 100.695  13
   3  -4  13 1203.58 147.952   1
   3   4  14 12243.6 251.294   2
  -3  -4 -14 11868.8 161.541   4
   3   4  14 12334.6 357.207   9
   3  -4  14 12392.8 270.224   3
  -3   4 -14 11741.6 266.690   1
   3   4  14 11497.6 262.315  13
   3   4  15 629.030 76.4638   2
   3   4  15 729.973 110.915   9
   3  -4  15 636.867 85.7985   3
  -3  -4 -15 662.428 45.1732   4
  -3   4 -15 816.964 81.6564   1
   3   4  15 708.012 92.0730  13
  -3  -4 -16 0.19632 24.8159   4
  -3   4 -16 15.4423 39.7094   1
   3  -4  16 74.6921 67.9287   3
   3   4  16 36.5275 60.8768  13
  -3  -4 -17 16.5524 21.5605   4
   3   4  17 96.2764 58.0790  13
   3  -4  17-20.5806 54.2810   3
  -3  -4 -18 397.215 27.9480   4
   3   4  18 336.828 59.8701  13
   3   4  19 1204.34 72.2639  13
  -3  -4 -20 890.718 36.4248   7
  -3   5  21 4382.21 124.465   2
  -3  -5  21 4227.15 130.558  13
  -3   5  20 6409.05 162.780   2
  -3  -5  20 6799.29 186.149  13
  -3   5  19 5298.13 167.754   9
  -3   5  19 5563.43 162.698   2
  -3   5  18 104.337 50.2376   9
  -3   5  18 219.483 62.9388   2
  -3  -5  18 277.441 57.9946   2
  -3  -5  18 189.026 84.7065  13
  -3   5  17 485.665 68.2372   9
  -3  -5  17 416.306 64.4777   2
  -3   5  17 483.291 72.2738   2
  -3  -5  16 5828.59 174.968   2
  -3   5  16 5941.25 181.010   9
  -3  -5  16 6337.22 173.347   3
   3   5 -16 6005.65 249.140   1
  -3   5  16 5909.39 187.006   2
  -3  -5  15 12255.3 247.381   2
  -3   5  15 13218.9 271.053   2
  -3   5  15 12723.4 253.152   9
   3   5 -15 12524.8 155.893   4
  -3  -5  15 13387.8 248.498   3
  -3  -5  15 13109.9 321.038   1
   3   5 -15 14094.0 382.725   1
   3   5 -14 7215.61 277.441   1
  -3   5  14 7819.77 209.123   2
  -3   5  14 7140.11 182.348   9
  -3  -5  14 6984.34 192.638   2
  -3  -5  14 7901.73 203.237   3
   3   5 -14 6929.19 123.834   4
  -3  -5  14 7434.26 254.872   1
  -3   5  13 450.495 72.3657   2
   3   5 -13 319.596 42.8154   4
  -3   5  13 413.804 55.4824   9
  -3  -5  13 416.995 70.5993   3
  -3  -5  13 376.637 92.9299   1
  -3  -5  13 394.643 63.8266   2
   3   5 -13 455.319 95.4729   1
  -3   5  12 4905.53 135.602   9
   3   5 -12 4856.89 108.689   4
  -3  -5  12 5099.68 160.619   3
   3   5 -12 4812.95 222.606   1
  -3  -5  12 4864.52 208.876   1
  -3   5  11 222.876 41.2742   9
   3   5 -11 117.172 35.0326   4
  -3  -5  11 175.684 73.4658   1
   3   5 -11 63.9221 62.1581   6
  -3   5  10 28306.6 274.931   9
  -3  -5  10 28240.6 455.164   1
   3   5 -10 30022.3 493.618   1
   3   5 -10 28416.8 239.558   4
   3   5 -10 29604.8 403.128   6
   3   5  -9 502.084 92.1949   1
   3   5  -9 334.465 68.7271  10
  -3   5   9 390.948 38.5421   9
  -3  -5   9 383.994 76.8275   1
   3   5  -9 469.046 41.0903   4
   3   5  -9 385.816 63.9098   6
  -3  -5   8 53564.0 381.524   4
   3   5  -8 51443.0 601.760   1
  -3   5   8 51038.3 325.116   9
   3   5  -8 49236.2 293.865   4
   3   5  -8 48306.2 539.526  10
   3   5  -8 55634.7 494.323   6
   3   5  -7 3454.99 153.031  10
  -3   5   7 4122.84 90.8763   9
   3   5  -7 3621.86 162.634   1
  -3  -5   7 3461.93 98.5711   4
  -3  -5   7 3656.08 157.499   1
   3   5  -7 4021.43 132.842   6
   3   5  -6 128.256 62.0730  10
   3   5  -6 99.9076 64.5193   1
   3   5  -6 50.8215 47.6131   8
   3   5  -6 115.695 46.5032   6
   3   5  -5 263.167 69.6159   1
  -3  -5   5 211.921 54.8214   1
   3   5  -5 239.628 51.7078   6
   3   5  -5 229.929 64.9585   8
  -3  -5   5 206.078 58.5082   6
   3   5  -5 139.956 64.8953  10
   3   5  -4 17355.0 320.738  10
   3   5  -4 18196.3 314.490   1
   3   5  -4 17425.3 328.216   8
  -3  -5   4 17591.3 270.293   6
   3   5  -3 2181.07 118.720   1
   3   5  -3 1887.42 123.854   8
  -3   5   3 2447.68 139.124   8
   3   5  -3 1903.11 124.911  10
  -3  -5   3 2077.29 102.126   6
   3   5  -3 2331.88 82.5810   6
   3   5  -2 67503.0 630.324  10
  -3   5   2 72229.3 653.395   8
   3   5  -2 68846.4 564.080   1
   3   5  -2 67652.8 643.795   8
  -3  -5   2 70070.1 497.661   6
   3   5  -2 72353.4 354.550   6
   3   5  -1 4305.45 149.794   1
  -3   5   1 4558.10 180.402   8
   3   5  -1 4272.89 173.710  10
   3   5  -1 4090.33 171.722   8
  -3  -5   1 4435.88 130.604   6
   3   5   0 8037.73 230.317  10
  -3   5   0 8319.18 232.612   8
   3   5   0 7921.13 186.628   1
   3   5   0 7553.42 228.812   8
  -3  -5   0 7865.34 164.150   6
   3   5   1 14866.9 306.470  10
  -3   5  -1 14560.1 303.740   8
   3   5   1 14398.1 241.388   1
   3   5   1 14012.1 310.276   8
  -3  -5  -1 15012.1 222.708   6
   3   5   2 333064. 1436.89  10
  -3   5  -2 320740. 1414.14   8
   3   5   2 320225. 1068.26   1
   3   5   2 330077. 1503.08   8
  -3  -5  -2 322693. 1028.62   6
   3   5   3 23974.2 281.451   1
  -3   5  -3 23788.1 398.187   8
   3   5   3 23568.6 419.114   8
   3   5   4 135952. 931.114  10
  -3   5  -4 134851. 940.157   8
   3   5   4 130453. 571.221   1
   3   5   4 133946. 998.249   8
  -3   5  -4 130995. 475.661   1
  -3   5  -5 357.806 40.0809   1
   3   5   5 206.661 17.9189   1
   3   5   5 356.810 86.7399   8
   3   5   5 315.015 66.4457   9
  -3   5  -6 11594.2 284.575   8
  -3   5  -6 12095.3 189.944   1
  -3   5  -7 31834.9 475.516   8
  -3   5  -7 32550.2 332.430   1
   3   5   8 16099.5 342.887   9
  -3   5  -8 17413.0 258.816   1
   3  -5   9 354.800 71.7876   5
   3   5   9 408.747 86.0851   9
  -3   5  -9 410.498 59.1311   1
  -3  -5  -9 394.586 39.4921   4
   3  -5  10 56732.4 486.924   5
   3   5  10 56944.5 682.536   9
  -3   5 -10 58498.8 516.312   1
  -3  -5 -10 57589.6 354.063   4
   3  -5  11 12080.9 224.861   5
   3   5  11 12449.9 336.239   9
   3  -5  11 12637.4 261.659  11
  -3   5 -11 12032.1 246.074   1
   3   5  11 12086.4 252.952   2
  -3  -5 -11 12418.8 170.560   4
   3  -5  11 12393.5 377.358   1
   3   5  11 11604.0 262.594  13
  -3  -5 -12 1025.84 56.3404   4
   3   5  12 994.162 120.707   9
   3   5  12 941.473 87.8120   2
  -3   5 -12 1154.25 87.9172   1
   3  -5  12 1039.60 100.506  11
   3   5  12 969.955 97.8829  13
   3   5  13 1036.17 121.025   9
   3   5  13 868.732 88.2825   2
  -3  -5 -13 861.518 52.7212   4
  -3   5 -13 920.372 80.8882   1
   3  -5  13 1033.35 100.004   3
   3  -5  13 1197.15 149.486   1
   3   5  13 945.169 96.1327  13
   3   5  14 46629.6 522.775  13
   3   5  14 48181.1 680.378   9
  -3   5 -14 48329.7 492.799   1
   3   5  14 46526.4 481.121   2
  -3  -5 -14 48259.4 326.416   4
   3  -5  14 47228.6 518.942   3
   3  -5  14 48489.1 739.838   1
   3   5  15 608.815 100.767   9
   3   5  15 826.875 81.8186   2
  -3  -5 -15 697.134 45.8727   4
  -3   5 -15 781.837 69.4697   1
   3  -5  15 648.945 88.8865   3
   3   5  15 668.224 90.6047  13
   3   5  16 31841.7 361.470   2
  -3  -5 -16 32632.6 242.190   4
   3  -5  16 32686.2 394.128   3
   3   5  16 32334.5 541.707   9
   3   5  16 31715.9 400.893  13
   3   5  17 82.9393 45.1209   2
   3   5  17 50.0150 55.2127  13
  -3  -5 -17 76.9809 22.4739   4
   3   5  17-10.9814 58.9899   9
   3  -5  17 136.005 60.1385   3
  -3  -5 -18 242.035 24.1256   4
   3  -5  18 167.237 42.4960   3
   3   5  18 215.978 54.9283  13
  -3  -5 -19 2.40435 21.1349   7
   3   5  19 22.9288 38.8303  13
  -3   6  21 24.4846 36.6980   2
  -3  -6  21-13.7232 41.4293  13
  -3  -6  20 17372.4 272.553  13
  -3   6  20 17894.7 252.953   2
  -3   6  19 2524.80 112.927   2
  -3   6  19 2382.64 106.312   9
  -3  -6  19 2400.52 128.303  13
  -3   6  18 9018.98 205.418   9
  -3   6  18 9414.27 215.939   2
  -3   6  17 179.268 50.1704   9
  -3   6  17 199.013 64.8539   2
  -3  -6  17 190.933 62.9933   3
  -3   6  16 8328.24 216.606   2
  -3   6  16 7720.19 193.702   9
   3   6 -16 8174.17 272.193   1
  -3  -6  16 7493.25 234.591   1
  -3  -6  16 7498.88 189.162   2
  -3   6  15 84.6540 46.9122   9
  -3  -6  15 62.2591 79.5849   1
  -3   6  15 64.9926 63.5201   2
  -3  -6  15 140.513 55.6373   2
   3   6 -15 62.8736 68.1470   1
  -3  -6  15 141.270 67.1700   3
  -3   6  14 34362.0 376.520   9
  -3  -6  14 35095.7 569.834   1
  -3   6  14 34495.7 434.038   2
   3   6 -13 13632.2 365.417   1
  -3  -6  13 11492.1 188.586  11
  -3   6  13 12705.4 260.851   2
  -3   6  13 12599.7 217.602   9
  -3  -6  13 11584.9 242.450   2
  -3  -6  13 13439.0 266.749   3
  -3  -6  13 13441.4 360.514   1
  -3   6  12 1851.34 106.537   2
  -3  -6  12 1563.33 99.4702   2
  -3  -6  12 1782.50 110.861   3
  -3   6  12 1740.72 81.1155   9
   3   6 -12 1811.91 142.720   1
  -3  -6  12 1658.30 94.9568  11
  -3  -6  12 1777.56 144.813   1
  -3  -6  11 8734.46 289.370   1
  -3   6  11 7938.61 148.079   9
  -3  -6  11 8055.66 206.469   3
   3   6 -11 8789.89 281.016   1
  -3   6  10 280083. 795.205   9
   3   6 -10 303142. 1559.09   1
  -3  -6  10 291582. 1564.55   1
   3   6 -10 269034. 1160.07   6
   3   6  -9 27927.1 438.888  10
  -3   6   9 28582.9 232.130   9
  -3  -6   9 27514.0 475.307   1
   3   6  -9 29020.9 369.378   6
  -3  -6   8 90562.9 534.938   4
   3   6  -8 89400.4 784.988   1
  -3   6   8 89858.9 389.100   9
   3   6  -7 5026.57 189.553  10
   3   6  -7 5436.75 196.717   1
  -3  -6   7 5176.67 197.380   1
   3   6  -7 5167.18 184.099   8
   3   6  -7 5548.97 146.262   6
   3   6  -6 14644.1 304.473   1
  -3  -6   6 14998.0 203.400   4
   3   6  -6 14539.0 214.282   6
  -3  -6   5 1624.45 73.7557   4
   3   6  -5 1431.70 115.615  10
   3   6  -5 1492.38 105.181   1
   3   6  -5 1485.38 110.105   8
  -3   6   5 1628.87 131.708   8
  -3  -6   5 1389.14 93.3538   6
   3   6  -5 1487.00 67.2572   6
   3   6  -4 19487.2 358.527  10
  -3   6   4 21717.3 395.657   8
   3   6  -4 16348.4 313.472   8
   3   6  -4 19590.3 315.763   1
  -3  -6   4 19623.2 306.632   6
   3   6  -4 13979.0 130.136   6
   3   6  -3 29974.6 442.172  10
   3   6  -3 28729.7 432.365   8
   3   6  -3 32213.1 390.702   1
  -3   6   3 34483.7 484.395   8
  -3  -6   3 32742.3 391.419   6
   3   6  -2 159035. 1026.12  10
  -3  -6   2 167821. 835.969   6
   3   6  -2 173090. 857.623   1
   3   6  -2 158423. 1034.44   8
  -3   6   2 168730. 1066.67   8
   3   6  -1 466.782 95.2364  10
   3   6  -1 375.733 90.6684   8
  -3   6   1 343.827 85.8497   8
   3   6  -1 439.140 65.9099   1
  -3  -6   1 146.646 43.8302   6
   3   6   0 3469.14 166.012  10
   3   6   0 3730.19 121.400   1
  -3   6   0 3437.46 165.985   8
   3   6   0 3457.91 169.797   8
  -3  -6   0 3498.11 122.277   6
   3   6   1 36431.9 499.516   9
   3   6   1 37355.6 334.225   1
  -3   6  -1 35190.9 481.919   8
   3   6   1 35224.3 510.087   8
   3   6   1 36354.3 504.089  10
   3   6   2 311896. 1454.22   9
   3   6   2 296291. 765.955   1
  -3   6  -2 294489. 1405.22   8
   3   6   2 308332. 1533.89   8
   3   6   2 315269. 1489.37  10
   3   6   3 11839.3 297.076  10
  -3   6  -3 11690.6 293.221   8
   3   6   3 12068.5 317.932   8
  -3   6  -4 43734.6 555.433   8
   3   6   4 42569.6 540.489   9
   3   6   5 33491.1 474.512   9
  -3   6  -5 34258.3 499.699   8
   3   6   6 4475.99 181.442   9
  -3   6  -6 4666.46 96.3763   1
  -3   6  -6 4716.44 190.582   8
  -3   6  -7 17355.9 213.876   1
  -3   6  -7 17238.3 360.733   8
  -3   6  -8 59013.8 428.367   1
   3  -6   8 58929.3 500.741   5
   3  -6   9 1219.97 98.2713   5
   3   6   9 1200.09 118.896   9
  -3   6  -9 1009.71 69.7696   1
  -3  -6 -10 51485.3 336.886   4
  -3   6 -10 51738.6 442.216   1
   3  -6  10 51762.5 519.843  11
   3   6  10 50882.4 513.000   2
   3   6  10 50423.5 539.718  13
   3   6  10 51492.5 654.960   9
   3  -6  11 541.665 83.1131   5
   3  -6  11 432.343 89.7535  11
   3   6  11 693.359 86.2890   2
  -3  -6 -11 521.650 44.7045   4
   3   6  11 451.890 99.9784   9
  -3   6 -11 480.162 56.9340   1
   3   6  11 399.859 80.9145  13
   3  -6  12 431.482 89.9208  11
  -3  -6 -12 430.946 43.0986   4
   3   6  12 332.288 78.1299  13
   3   6  12 363.787 88.7686   9
  -3   6 -12 487.335 57.8077   1
   3   6  12 490.441 76.0402   2
   3  -6  12 599.230 119.859   1
   3   6  13 1644.81 109.897   2
   3   6  13 1460.35 135.808   9
  -3  -6 -13 1620.61 68.0032   4
  -3   6 -13 1527.65 85.9206   1
   3  -6  13 1887.33 175.263   1
   3   6  13 1528.69 115.394  13
   3   6  14 5927.51 243.453   9
  -3  -6 -14 6397.06 122.010   4
   3  -6  14 6228.72 200.911   3
   3   6  14 6319.86 183.144   2
  -3   6 -14 5981.41 151.197   1
   3   6  14 6047.43 197.223  13
   3   6  15 365.743 82.1275   9
   3  -6  15 405.311 79.1824   3
  -3   6 -15 277.168 40.8780   1
   3   6  15 301.620 64.2626   2
   3   6  15 360.308 78.1188  13
  -3  -6 -15 341.980 37.7492   4
   3   6  16-27.2383 60.2585  13
   3   6  16-11.4404 52.1929   2
  -3  -6 -16 6.41311 23.7264   4
   3  -6  16-20.9718 62.9386   3
  -3  -6 -17 3097.86 70.8753   4
   3   6  17 3274.60 110.932   2
   3  -6  17 3529.61 133.337   3
   3   6  17 3285.03 126.395  13
   3  -6  18 967.816 57.7704   3
   3   6  18 1044.63 74.4041  13
   3   6  18 1049.46 59.5359   2
  -3  -6 -19 445.238 29.4854   7
  -3  -7  20 3242.72 114.274  13
  -3   7  20 3722.61 113.014   2
  -3  -7  19 5385.38 164.905  13
  -3   7  19 5385.15 149.040   2
  -3   7  18 1521.43 96.3073   2
  -3   7  18 991.737 66.5159   9
  -3  -7  18 1040.65 59.1817   3
  -3  -7  18 1369.16 112.705  13
  -3   7  17 1911.25 92.6358   9
  -3  -7  17 1773.23 98.9052   3
  -3   7  17 1787.26 107.016   2
  -3   7  16 2415.02 125.895   2
  -3  -7  16 2452.27 125.457   3
   3   7 -16 2459.28 146.047   1
  -3  -7  16 2133.55 148.303   1
  -3   7  16 2348.24 101.145   9
  -3   7  15 3659.35 123.749   9
  -3  -7  15 3778.55 152.202   3
  -3  -7  15 3845.49 203.411   1
  -3   7  15 3985.10 155.301   2
   3   7 -15 3880.82 187.142   1
  -3   7  14 2517.88 100.723   9
  -3  -7  14 2487.41 132.239   3
   3   7 -14 2511.98 156.359   1
  -3  -7  14 2237.73 170.097   1
  -3   7  14 2463.36 126.484   2
  -3   7  13 13414.2 209.642   9
  -3  -7  13 12218.5 245.809   2
  -3  -7  13 13610.4 276.876   3
  -3   7  13 13132.4 266.946   2
  -3  -7  13 12503.9 219.159  11
  -3  -7  13 12620.2 364.674   1
  -3   7  12 4334.64 113.511   9
  -3   7  12 4230.76 155.515   2
  -3  -7  12 4008.29 145.689   2
  -3  -7  12 4751.60 154.346  11
  -3  -7  12 4109.45 162.512   3
  -3  -7  12 4241.23 218.898   1
   3   7 -12 4726.22 216.719   1
  -3  -7  11 13020.8 371.373   1
   3   7 -11 14006.8 341.431   1
  -3   7  11 13436.8 177.795   9
  -3  -7  11 14888.3 269.405  11
  -3  -7  11 11860.7 241.124   2
   3   7 -10 56451.7 645.923   1
  -3  -7  10 57479.4 495.181  11
  -3  -7  10 54596.1 446.805   5
  -3  -7  10 58065.4 744.039   1
  -3   7  10 55476.8 317.910   9
  -3  -7   9 601.372 73.7879   5
   3   7  -9 655.083 94.4107  10
   3   7  -9 656.275 89.8558   1
  -3   7   9 642.728 35.0904   9
  -3  -7   9 445.116 70.2152   4
  -3  -7   8 69698.5 492.984   4
   3   7  -8 70122.1 677.736   1
   3   7  -8 69504.9 740.804  10
  -3   7   8 70318.4 293.589   9
  -3  -7   8 71048.3 501.979   5
   3   7  -7 6907.25 238.680  10
   3   7  -7 7108.19 214.558   1
  -3  -7   7 6958.01 156.852   4
   3   7  -7 6550.37 222.665   8
   3   7  -6 3169.79 165.786  10
   3   7  -6 3227.92 143.027   1
  -3  -7   6 3239.71 108.307   4
   3   7  -6 3233.86 162.733   8
   3   7  -5 19992.2 381.217  10
  -3  -7   5 20439.8 243.404   4
   3   7  -5 19089.8 376.831   8
   3   7  -5 21294.2 325.665   1
  -3  -7   5 20111.0 351.447   6
   3   7  -4 5095.63 159.486   1
  -3  -7   4 5312.24 123.591   4
  -3   7   4 5812.67 225.990   8
   3   7  -4 4499.93 189.017  10
   3   7  -4 4961.69 201.558   8
  -3  -7   4 5452.31 181.105   6
  -3  -7   3 17.3758 32.3779   4
  -3   7   3-39.7930 75.8063   8
   3   7  -3 93.9578 68.5987   8
   3   7  -3 34.1476 60.9781  10
  -3  -7   3 62.0311 44.4084   6
   3   7  -3 92.2306 49.9002   1
   3   7  -2 3412.85 168.568  10
  -3   7   2 3668.06 181.116   8
   3   7  -2 3130.17 160.960   8
  -3  -7   2 3176.25 90.8178   4
  -3  -7   2 3372.99 134.846   6
   3   7  -2 3715.82 124.864   1
   3   7  -1 76752.2 744.232  10
  -3   7   1 78723.7 761.497   8
   3   7   0 16322.8 158.161   1
  -3   7   0 19309.1 380.454   8
   3   7   0 18444.3 373.660  10
   3   7   0 15934.8 333.921   8
   3   7   1 37473.5 536.480  10
  -3   7  -1 35479.0 509.773   8
   3   7   2 80910.6 774.350   9
  -3   7  -2 79159.0 766.246   8
   3   7   3 5458.94 216.322  10
  -3   7  -3 4596.15 198.649   8
   3   7   3 4292.00 192.829   8
   3   7   3 5317.31 206.280   9
   3   7   4 220720. 1371.13   8
   3   7   4 223140. 1289.20   9
   3   7   5 10447.1 289.900   9
  -3   7  -5 10334.0 290.774   8
   3   7   5 11029.7 321.848   8
  -3   7  -6 2676.69 159.380   8
   3   7   6 2867.52 161.700   9
  -3   7  -7 11155.0 300.252   8
   3  -7   7 12827.9 238.266   5
   3   7   8 122207. 791.239   2
   3   7   8 122616. 987.687   9
   3   7   8 120107. 837.190  13
   3  -7   8 121027. 735.531   5
   3  -7   9 35.8815 67.8981  11
   3  -7   9 18.4053 70.6484   5
  -3   7  -9 35.2537 22.6592   1
   3   7   9 73.8858 74.3064   9
   3   7   9 127.110 66.7726   2
   3   7   9 159.171 70.4702  13
   3  -7  10 15761.2 297.738  11
   3   7  10 13906.3 345.488   9
   3   7  10 14873.7 286.910   2
  -3   7 -10 12384.6 158.174   1
   3  -7  10 16429.4 286.469   5
   3   7  10 14736.9 304.529  13
   3   7  11 17764.8 309.267   2
   3  -7  11 18484.4 303.187   5
   3   7  11 16901.4 385.778   9
  -3  -7 -11 17757.1 204.920   4
  -3   7 -11 15646.7 181.896   1
   3  -7  11 19300.3 333.615  11
   3   7  11 17743.1 333.671  13
   3  -7  12 11237.2 221.259   5
   3  -7  12 11322.3 255.164  11
   3   7  12 10832.4 243.898   2
  -3  -7 -12 10730.6 159.382   4
   3   7  12 10463.0 259.243  13
   3  -7  13 1559.74 114.074  11
   3   7  13 1480.05 104.654   2
  -3  -7 -13 1640.17 68.1874   4
   3  -7  13 1586.77 167.837   1
   3   7  13 1478.94 114.998  13
   3   7  14 20270.2 312.962   2
  -3  -7 -14 20946.7 214.617   4
   3   7  14 20185.9 338.434  13
   3  -7  14 21909.7 354.789   3
   3  -7  14 21692.1 515.528   1
   3   7  15 839.164 78.5987   2
  -3  -7 -15 851.582 48.4322   4
   3  -7  15 878.215 87.5852   3
   3   7  15 847.000 87.4099  13
   3   7  15 883.094 107.287   9
   3   7  16 20574.7 405.065   9
   3   7  16 21224.1 281.051   2
  -3  -7 -16 21357.6 191.540   4
   3   7  16 21295.3 314.326  13
   3   7  17 6231.52 140.194   2
   3   7  17 6340.12 160.934  13
   3  -7  18 763.867 47.2163   3
   3   7  18 826.070 50.8412   2
   3   7  18 880.472 63.0408  13
  -3  -7 -18 872.568 41.5766   7
  -3  -8  19 10997.9 208.453  13
  -3   8  19 11809.2 197.933   2
  -3   8  18 2932.58 115.962   2
  -3  -8  18 2885.85 132.457  13
  -3  -8  17 49828.6 415.598   3
  -3   8  17 54271.4 491.602   2
  -3   8  16 36.0954 59.0677   2
  -3   8  16 114.732 33.7684   9
  -3  -8  16 22.2989 64.8644   3
  -3   8  15 155.015 35.2342   9
  -3   8  15 186.721 66.4812   2
  -3  -8  15 111.576 76.5503   1
  -3  -8  15 167.173 66.6758   3
   3   8 -15 117.484 57.9428   1
  -3   8  14 12970.3 180.960   9
  -3  -8  14 13150.5 375.350   1
  -3  -8  14 12405.7 267.913   3
   3   8 -14 12862.6 297.172   1
  -3  -8  13 54523.9 452.726  11
  -3   8  13 54660.4 355.218   9
   3   8 -13 55965.5 630.387   1
  -3  -8  13 53950.6 550.573   3
  -3   8  13 57919.4 554.480   2
  -3  -8  13 51853.9 743.131   1
  -3  -8  12 2354.24 121.551  11
  -3  -8  12 2094.77 128.197   3
   3   8 -12 2450.84 144.007   1
  -3  -8  12 2099.33 169.913   1
  -3  -8  11 13570.2 266.381  11
   3   8 -11 13103.1 306.740   1
  -3  -8  10 42307.5 416.839   5
  -3  -8  10 42468.6 437.870  11
   3   8  -9 374.222 83.0173   1
  -3  -8   9 265.782 70.4618   5
  -3  -8   9 324.178 71.9816  11
  -3  -8   9 202.167 71.6828   4
   3   8  -9 294.860 87.0712  10
  -3  -8   9 309.648 62.2135   2
   3   8  -8 28836.1 409.616   1
  -3  -8   8 27982.5 332.250   5
  -3  -8   8 28672.4 334.392   4
  -3  -8   7 19311.2 260.395   4
   3   8  -7 19591.7 405.275   8
   3   8  -7 20009.6 417.729  10
   3   8  -6 29101.4 370.467   1
   3   8  -6 27750.8 484.907  10
  -3  -8   6 29170.8 317.503   4
   3   8  -6 27580.3 479.356   8
   3   8  -5 57951.8 682.196  10
   3   8  -5 56509.8 680.676   8
  -3  -8   5 56734.3 422.608   4
  -3   8   4 46300.2 658.891   8
   3   8  -4 42632.7 388.743   1
   3   8  -4 40753.0 581.959   8
  -3  -8   4 43348.6 361.331   4
   3   8  -4 41113.2 581.024  10
  -3  -8   4 46106.2 568.892   6
   3   8  -3 1144.85 63.2220   1
   3   8  -3 1171.20 122.837  10
  -3   8   3 1126.68 131.312   8
   3   8  -3 1166.01 122.443   8
  -3  -8   3 1015.34 64.3395   4
  -3  -8   2 12305.3 182.964   4
   3   8  -2 11857.0 316.972  10
  -3   8   2 12286.2 335.411   8
   3   8  -2 11447.1 316.313   8
   3   8  -1 57407.1 696.760  10
  -3   8   1 58139.2 699.115   8
  -3  -8   1 56103.9 369.830   4
   3   8   0 786.694 115.809  10
  -3   8   0 785.130 113.409   8
   3   8   0 625.968 105.879   8
  -3  -8   0 652.904 47.7466   4
   3   8   1 80042.3 848.472   8
  -3   8  -1 79520.9 810.622   8
   3   8   2 24006.8 471.981  10
  -3   8  -2 22553.5 441.785   8
   3   8   2 22897.7 468.571   8
   3   8   3 536.928 107.897  10
   3   8   3 428.829 91.2770   9
   3   8   3 672.225 112.372   8
  -3   8  -3 549.445 101.284   8
   3   8   4 4129.42 208.646  10
  -3   8  -4 3604.47 192.794   8
   3   8   4 3549.66 207.359   8
   3   8   4 3657.79 185.781   9
  -3   8  -5 70684.7 773.969   8
   3   8   5 71408.0 774.985   9
   3  -8   6 6481.05 172.849   5
  -3   8  -6 6041.64 232.548   8
   3   8   6 6342.32 207.336  13
   3   8   7 11112.2 248.956   2
   3   8   7 10920.2 312.880   9
  -3   8  -7 10158.0 290.889   8
   3  -8   7 11509.5 234.142   5
   3   8   7 10592.3 263.134  13
   3  -8   8 6250.70 184.826   5
   3   8   8 6669.93 197.021   2
   3   8   8 6779.19 255.458   9
   3   8   8 6899.09 214.923  13
   3  -8   9 11520.8 246.490   5
   3   8   9 11157.0 250.489   2
   3   8   9 11154.5 318.040   9
   3   8   9 11027.5 270.743  13
   3  -8  10 6625.24 197.376   5
   3   8  10 6275.23 249.840   9
   3   8  10 6124.48 190.066   2
   3  -8  10 5867.30 192.331  11
   3   8  10 6153.48 207.817  13
   3   8  11 1713.27 145.796   9
   3  -8  11 1981.42 132.187  11
   3  -8  11 1631.07 117.599   5
   3   8  11 1740.59 114.974   2
   3   8  11 1568.04 122.571  13
   3  -8  12 8351.48 196.336   5
   3   8  12 7819.65 273.988   9
  -3  -8 -12 7915.86 137.176   4
   3  -8  12 8315.53 224.972  11
   3   8  12 7585.60 205.403   2
   3   8  12 7839.81 227.154  13
   3   8  13 8693.24 283.401   9
  -3  -8 -13 9000.75 143.250   4
   3   8  13 8800.71 232.633  13
   3  -8  13 8779.86 217.511  11
   3   8  13 8638.30 211.460   2
   3   8  14 10580.2 241.969  13
   3   8  14 10299.9 218.372   2
   3   8  14 10792.4 305.895   9
  -3  -8 -14 10313.7 147.284   4
   3   8  15 6507.73 229.152   9
  -3  -8 -15 6319.83 110.636   4
   3  -8  15 6705.24 187.731   3
   3   8  15 6533.14 183.539  13
   3   8  15 6299.22 163.074   2
  -3  -8 -16 8234.26 112.324   4
   3  -8  16 8462.06 192.660   3
   3   8  16 8402.50 189.514  13
   3   8  16 8141.79 167.446   2
   3   8  17 5562.09 120.525   2
   3   8  17 5516.27 137.421  13
  -3  -9  19 126.761 42.2182  13
  -3   9  18 7889.21 159.978   2
  -3  -9  18 7482.05 178.275  13
  -3   9  17 687.410 67.5696   2
  -3  -9  17 565.420 62.4423   3
  -3   9  16 6006.17 167.876   2
  -3  -9  16 5385.40 161.137   3
  -3   9  15 141.063 58.8230   2
  -3  -9  15 13.0735 57.5787   3
  -3   9  14 11228.7 241.602   2
  -3  -9  14 10510.1 245.882   3
   3   9 -14 8666.27 193.536   1
  -3  -9  14 9433.69 318.196   1
  -3  -9  13 1572.71 98.9608  11
  -3  -9  13 1695.05 115.689   3
   3   9 -13 1463.79 94.7977   1
  -3  -9  13 1375.50 146.108   1
  -3  -9  12 640.958 82.4890  11
   3   9 -12 680.072 75.8081   1
  -3  -9  12 615.034 116.285   1
  -3  -9  11 181.679 79.4261  11
  -3  -9  11 262.565 95.8273   1
   3   9 -11 205.975 57.8899   1
  -3  -9  10 1010.76 94.5311  11
  -3  -9  10 1141.62 93.1253   5
   3   9 -10 1308.08 129.099  10
   3   9 -10 1229.44 91.5513   1
  -3  -9   9 506.798 79.7354   5
  -3  -9   9 537.373 83.0309   4
  -3  -9   9 511.879 74.1508  11
   3   9  -9 446.397 64.9916   1
   3   9  -9 544.585 98.7161  10
  -3  -9   8 231.260 70.1548  11
  -3  -9   8 70.8054 67.7550   5
   3   9  -8 94.9397 81.9579  10
   3   9  -8 17.6799 45.3994   1
  -3  -9   8 147.265 70.7928   4
  -3  -9   7 15052.6 242.413   4
   3   9  -7 15213.0 387.831  10
   3   9  -7 15803.4 383.184   8
  -3  -9   7 15581.5 275.829  11
  -3  -9   6 4100.44 135.219   4
   3   9  -6 3759.38 202.816  10
   3   9  -6 3920.40 204.938   8
  -3   9   6 4407.94 237.958   8
  -3  -9   5 52092.5 427.611   4
   3   9  -5 52519.2 698.024  10
  -3   9   4 468.729 117.241   8
   3   9  -4 583.412 108.714  10
   3   9  -4 603.948 114.099   8
  -3  -9   4 480.018 61.5198   4
   3   9  -3 266.186 99.3206  10
  -3  -9   3 211.721 49.5014   4
  -3   9   3 139.061 97.1056   8
   3   9  -3 280.863 93.4472   8
  -3   9   2 893.193 138.420   8
   3   9  -2 990.437 124.242   8
  -3  -9   2 1140.02 69.9541   4
  -3  -9   1 38487.5 332.188   4
  -3   9   1 37629.8 606.697   8
   3   9   0 1635.64 154.925  10
  -3   9   0 1324.82 142.131   8
   3   9   0 1654.07 151.768   8
  -3  -9   0 1493.40 69.4979   4
  -3   9  -1 15868.5 396.910   8
   3   9   1 15875.5 403.682   8
  -3   9  -2 9130.57 306.011   8
   3   9   2 9351.26 317.667   8
   3   9   3 778.357 124.991  10
  -3   9  -3 666.370 121.193   8
   3   9   3 861.331 132.392   8
   3   9   4 71070.0 849.918  10
  -3   9  -4 62511.9 771.979   8
   3   9   4 67747.3 857.896   8
   3   9   4 58895.4 560.783   2
   3   9   4 61582.8 622.948  13
   3   9   5 54869.6 685.531   9
  -3   9  -5 53421.3 709.554   8
   3   9   5 55071.7 547.408   2
   3   9   5 55816.3 592.783  13
   3   9   6 872.414 93.7622   2
   3   9   6 827.315 113.303   9
  -3   9  -6 1082.66 127.122   8
   3   9   6 822.117 128.834   8
   3   9   6 916.438 105.611  13
   3  -9   6 872.479 84.7487   5
   3  -9   7 48084.0 477.166   5
   3   9   7 47523.8 548.897  13
   3   9   7 46964.5 504.085   2
   3   9   7 46458.4 643.909   9
   3   9   8 13069.2 345.219   9
   3   9   8 13060.1 270.802   2
   3   9   8 12794.2 291.659  13
   3  -9   9 4665.98 169.014   5
   3   9   9 4231.52 162.705   2
   3   9   9 4383.27 209.177   9
   3   9   9 4481.19 183.473  13
   3  -9  10 3722.41 159.816   5
   3  -9  10 3088.51 145.770  11
   3   9  10 3454.27 147.440   2
   3   9  10 3145.97 185.464   9
   3   9  10 3336.10 160.002  13
   3  -9  11 46607.0 471.371   5
   3   9  11 43788.9 470.099   2
   3  -9  11 46561.5 507.967  11
   3   9  11 45150.7 632.419   9
   3   9  11 43595.2 513.028  13
   3  -9  12 1347.89 99.8280   5
  -3  -9 -12 1445.42 61.8885   4
   3   9  12 1483.18 131.420   9
   3  -9  12 1494.63 117.816  11
   3   9  12 1380.82 101.274   2
   3   9  12 1370.54 113.687  13
   3   9  13 32579.0 512.618   9
  -3  -9 -13 32687.3 258.395   4
   3   9  13 31585.0 373.689   2
   3   9  13 32320.3 413.418  13
  -3  -9 -14 195.665 28.9839   4
   3   9  14 65.6666 61.7954   9
   3   9  14 170.866 64.7362  13
   3   9  14 185.654 56.1508   2
   3   9  15 67.5296 47.2694   2
   3   9  15 66.7998 54.1337  13
   3  -9  15 27.8402 50.1246   3
   3   9  16 8043.57 149.746   2
   3  -9  16 8211.74 172.967   3
   3   9  16 7914.12 165.771  13
  -3 -10  18 452.072 51.7752  13
  -3 -10  17 24261.3 234.200   3
  -3 -10  16 4529.20 136.815   3
  -3 -10  15 4515.73 147.852   3
  -3 -10  14 1060.19 93.4162   3
  -3 -10  13 39869.6 359.670  11
  -3 -10  13 40750.5 467.806   3
  -3 -10  12 156.047 74.8586  11
  -3 -10  12 170.643 83.3871   1
  -3 -10  11 12507.6 251.939  11
  -3 -10  10 12294.3 250.314  11
  -3 -10  10 11212.1 220.550   5
   3  10  -9 4166.30 211.115  10
  -3 -10   9 4272.45 149.354   5
  -3 -10   9 4210.62 153.858  11
   3  10  -8 11140.2 339.994  10
  -3 -10   8 10966.3 224.884   5
  -3 -10   8 9937.18 221.969  11
   3  10  -8 10334.6 311.077   8
  -3 -10   8 10381.7 222.795   4
  -3 -10   7 45541.1 472.530  11
   3  10  -7 44214.1 668.723  10
  -3 -10   7 44925.5 429.316   5
  -3 -10   7 43904.7 423.932   4
   3  10  -6 4684.71 235.104  10
   3  10  -6 4785.62 227.665   8
  -3  10   6 5065.23 259.324   8
  -3 -10   6 4495.05 147.840   4
   3  10  -5 73712.3 865.873  10
   3  10  -5 73399.5 861.093   8
  -3 -10   4 411.955 62.4144   4
  -3  10   4 448.164 128.133   8
   3  10  -4 431.130 109.124   8
   3  10  -4 424.692 107.651  10
   3  10  -3 20010.0 458.075  10
  -3  10   3 19842.1 478.760   8
   3  10  -3 18952.6 446.380   8
  -3 -10   3 19265.0 263.262   4
   3  10  -3 19991.8 309.029   2
  -3 -10   2 14205.2 220.321   4
  -3  10   2 14683.0 411.807   8
   3  10  -2 13822.5 385.993   8
   3  10  -2 14642.4 398.498  10
   3  10  -2 14421.5 266.374   2
   3  10  -1 72200.4 871.857  10
  -3 -10   1 67547.0 459.274   4
  -3  10   1 69878.1 864.147   8
   3  10  -1 65160.4 823.040   8
   3  10  -1 70447.6 591.627   2
   3  10   0 297.485 108.494  10
  -3 -10   0 160.320 43.9289   4
  -3  10   0 122.200 108.299   8
   3  10   0 251.276 108.071   8
   3  10   0 64.9232 64.7673   2
   3  10   1 9309.08 330.164  10
  -3  10  -1 8722.44 317.581   8
   3  10   1 8585.08 317.709   8
   3  10   1 8139.29 210.263   2
   3  10   2 1683.87 110.354   2
   3  10   2 1765.22 164.636  10
  -3  10  -2 1536.32 168.192   8
   3  10   2 1794.99 170.194   8
   3  10   2 1372.67 120.654  13
   3  10   3 5658.67 181.246   2
   3  10   3 5893.39 270.793  10
  -3  10  -3 5323.50 254.828   8
   3  10   3 5987.44 277.965   8
   3  10   3 5070.55 193.803  13
   3  10   4 446.068 79.7079   2
  -3  10  -4 351.878 114.419   8
   3  10   4 378.772 106.322   8
   3  10   4 294.780 85.2204  13
   3  10   5 30864.8 408.040   2
  -3  10  -5 29891.6 555.660   8
   3  10   5 29421.2 436.530  13
   3  10   6 7143.29 205.712   2
   3 -10   6 7016.05 187.387   5
  -3  10  -6 7053.78 273.812   8
   3  10   6 7128.93 223.625  13
  -3  10  -7 734.410 107.229   8
   3  10   7 935.286 95.0958   2
   3  10   7 839.743 100.801  13
   3 -10   7 704.493 88.7342   5
   3 -10   8 339.073 82.0538   5
   3  10   8 289.884 80.7302  13
  -3  10  -8 228.917 79.0928   8
   3  10   8 223.153 74.2465   2
   3 -10   9 4550.00 168.040   5
   3 -10   9 4405.48 166.281  11
   3  10   9 4676.47 166.350   2
   3  10   9 4345.91 175.271  13
   3 -10  10 2411.17 126.313  11
   3 -10  10 2361.55 128.127   5
   3  10  10 2319.00 133.029  13
   3  10  10 2314.80 121.652   2
   3  10  10 2714.58 165.648   9
   3 -10  11 3018.50 143.027  11
   3 -10  11 3061.79 134.172   5
   3  10  11 2890.05 129.511   2
   3  10  11 3190.33 173.689   9
   3  10  11 2864.10 142.698  13
   3 -10  12 13.5823 73.8981  11
  -3 -10 -12 116.301 27.3430   4
   3  10  12 90.4777 66.4462  13
   3  10  12 12.1533 58.3446   2
   3  10  13 1468.53 90.7844   2
  -3 -10 -13 1313.54 52.9697   4
   3  10  13 1261.92 95.8913  13
   3  10  14 6315.96 149.649   2
   3  10  14 6455.82 168.842  13
   3 -10  15 2105.11 92.8645   3
   3  10  15 2109.14 84.1625   2
   3  10  15 1881.68 90.7782  13
   3  10  16 9338.42 133.624   2
  -3 -11  16 1803.77 77.7383   3
  -3 -11  15 1171.18 83.4642   3
  -3 -11  14 7328.93 181.677   3
  -3 -11  13 4595.02 114.432  11
  -3 -11  13 4949.58 165.897   3
  -3 -11  12 1742.90 98.2212  11
  -3 -11  11 75.0662 70.4472  11
  -3 -11  10 15299.7 241.238   5
  -3 -11  10 17260.0 292.281  11
   3  11  -9 827.135 108.522  10
  -3 -11   9 572.439 79.0921  11
  -3 -11   9 594.151 83.8357   5
  -3 -11   8 8561.92 206.978  11
   3  11  -8 9016.06 303.568  10
  -3 -11   8 9145.13 207.553   5
  -3 -11   8 8960.88 206.649   4
  -3 -11   7 92.0699 64.1046   5
  -3 -11   7 133.812 68.2192   4
  -3 -11   7 192.243 65.5523  11
   3  11  -7 260.546 84.0044   8
   3  11  -7 129.047 74.5421  10
  -3 -11   6 145.748 65.6026   4
   3  11  -6 56.5027 80.0637  10
   3  11  -6 199.280 91.9071   8
   3  11  -5 20933.5 477.784  10
  -3 -11   5 20161.5 289.737   4
   3  11  -4 3472.08 207.751  10
  -3  11   4 3490.79 226.069   8
   3  11  -4 2861.94 194.834   8
  -3 -11   4 2964.71 120.447   4
  -3  11   3 40.7721 106.113   8
   3  11  -3 220.588 110.597  10
   3  11  -3 28.6967 89.6891   8
  -3 -11   3 7.87573 49.2224   4
   3  11  -2 3539.20 214.586  10
  -3  11   2 3147.73 225.136   8
   3  11  -2 3069.25 201.993   8
  -3 -11   2 3015.41 113.584   4
   3  11  -2 3121.47 132.475   2
   3  11  -1 54318.2 514.431   2
  -3 -11   1 51760.7 418.530   4
  -3  11   1 53010.0 786.704   8
   3  11  -1 53317.5 772.895   8
   3  11   0 615.648 134.146   8
  -3 -11   0 366.111 50.3836   4
  -3  11   0 292.236 113.389   8
   3  11   0 583.861 126.118  10
   3  11   0 387.724 81.0669   2
  -3  11  -1 19357.8 477.130   8
   3  11   1 20103.2 491.086   8
  -3 -11  -1 18470.0 241.291   4
   3  11   1 19446.1 318.345   2
   3  11   2 1378.39 153.987  10
  -3  11  -2 1373.14 161.254   8
   3  11   2 1399.44 155.088   8
   3  11   2 1129.20 97.1387   2
   3  11   3 2794.46 131.272   2
   3  11   3 3118.34 202.724  10
   3  11   3 3408.86 222.875   8
  -3  11  -3 2763.64 205.817   8
   3  11   3 2367.53 142.635  13
   3  11   4 798.416 86.9876   2
  -3  11  -4 897.648 137.227   8
   3  11   4 979.492 141.027   8
   3  11   4 752.890 102.167  13
   3  11   5 5207.07 172.163   2
  -3  11  -5 5906.28 269.690   8
   3  11   5 6331.29 286.788   8
   3 -11   5 5219.76 159.694   5
   3  11   5 5060.38 189.636  13
   3 -11   6 2417.28 118.895   5
  -3  11  -6 2541.95 178.047   8
   3  11   6 2618.06 130.332   2
   3  11   6 2456.97 140.503  13
   3 -11   7 12037.9 240.369   5
  -3  11  -7 11569.4 342.511   8
   3  11   7 11719.8 245.712   2
   3  11   7 11549.6 269.168  13
   3  11   8 510.057 79.0962   2
   3 -11   8 479.062 81.3848   5
   3  11   8 397.884 82.4522  13
   3 -11   9 5616.75 175.006  11
   3  11   9 6145.96 175.346   2
   3 -11   9 5931.75 175.854   5
   3  11   9 5828.48 188.362  13
   3  11  10 5066.79 155.700   2
   3 -11  10 4865.14 156.898   5
   3 -11  10 5007.31 163.548  11
   3  11  10 4932.60 172.108  13
   3 -11  11 39727.3 373.736   5
   3 -11  11 39627.7 416.708  11
   3  11  11 38758.0 388.587   2
   3  11  11 39840.5 435.977  13
   3 -11  12 31.1582 68.4734  11
   3  11  12 152.219 54.5201   2
   3  11  12 71.7791 58.2665  13
   3  11  13 44726.5 367.647   2
   3  11  13 44350.7 404.068  13
   3  11  14 8924.26 150.902   2
   3  11  14 9046.91 168.140  13
  -3 -12  14 14193.0 227.653   3
  -3 -12  13 22441.0 303.005   3
  -3 -12  12 269.323 56.9378  11
  -3 -12  11 11173.6 202.969  11
  -3 -12  10 11542.9 225.923  11
  -3 -12   9 102.886 63.9201  11
  -3 -12   9 58.2796 60.4786   5
  -3 -12   8 17033.0 259.276   5
  -3 -12   8 17236.3 279.358  11
   3  12  -7 19681.6 434.292  10
  -3 -12   7 20802.4 290.882   5
  -3 -12   7 22009.3 305.889   4
  -3 -12   7 21120.9 307.698  11
   3  12  -7 20264.5 442.654   8
  -3 -12   6 15.3264 60.6462   5
   3  12  -6-73.1094 71.3014  10
  -3 -12   6 10.7265 58.4385  11
   3  12  -6 35.8003 86.1404   8
  -3 -12   6 0.44230 61.1653   4
   3  12  -5 20487.2 461.117  10
   3  12  -5 20035.7 457.277   8
  -3  12   5 20996.8 509.558   8
   3  12  -4 1584.96 146.410  10
  -3  12   4 1779.71 178.986   8
   3  12  -4 1624.78 150.260   8
  -3 -12   4 1345.85 90.0702   4
   3  12  -3 17621.1 440.421  10
  -3  12   3 17248.5 471.931   8
   3  12  -3 16420.0 424.624   8
   3  12  -2 131.552 101.211   8
  -3  12   2 352.724 131.753   8
  -3 -12   2 45.2116 48.7671   4
   3  12  -2 202.307 96.0213  10
   3  12  -1 57551.5 803.459  10
  -3  12   1 55888.5 820.928   8
   3  12  -1 53757.8 772.854   8
  -3 -12   1 51360.2 421.691   4
   3  12   0 557.053 113.883  10
   3  12   0 466.122 118.259   8
  -3 -12   0 449.139 55.8130   4
  -3  12   0 379.121 126.280   8
   3  12   0 351.297 73.2298   2
   3  12   1 3201.22 202.606  10
  -3  12  -1 3421.90 224.625   8
   3  12   1 2789.79 199.615   8
  -3 -12  -1 2737.87 102.769   4
   3  12   1 2895.74 129.858   2
   3  12   2 9731.47 331.892  10
  -3 -12  -2 8814.85 170.879   4
  -3  12  -2 8430.45 328.259   8
   3  12   2 9794.99 350.338   8
   3  12   2 9092.23 215.308   2
  -3  12  -3 200.826 112.742   8
   3  12   3 263.002 107.292   8
   3  12   3 305.800 67.2441   2
  -3  12  -4 883.431 135.294   8
   3  12   4 817.614 126.411   8
   3  12   4 730.860 80.9438   2
  -3  12  -5 3061.76 204.301   8
   3  12   5 2960.62 198.334   8
   3 -12   5 2369.66 115.133   5
   3  12   5 2393.59 117.361   2
   3  12   6 2769.73 124.669   2
   3 -12   6 2643.63 120.611   5
   3  12   6 2580.41 133.246  13
   3  12   7 9121.47 201.217   2
   3 -12   7 8577.39 197.385   5
  -3  12  -7 8845.66 295.851   8
   3  12   7 8397.18 215.552  13
   3 -12   8 94.0686 66.2969   5
   3  12   8-2.24724 54.8125   2
   3  12   8 36.8863 63.4411  13
   3 -12   9 3085.71 128.346  11
   3 -12   9 3050.03 123.982   5
   3  12   9 3327.84 121.861   2
   3  12   9 3052.73 130.587  13
   3 -12  10 23.4155 59.7342  11
   3  12  10 86.3530 48.4642   2
   3  12  10-21.6004 57.7328  13
   3  12  11 17042.3 232.215   2
   3 -12  11 16675.4 246.350  11
   3  12  11 16363.6 251.442  13
   3  12  12 561.653 54.7522   2
   3  12  12 567.287 62.8842  13
   3  12  13 380.438 42.4457   2
  -3 -13  11 11545.7 168.958  11
  -3 -13  10 396.619 60.1101  11
  -3 -13   9 1259.86 88.3103  11
  -3 -13   9 1048.51 67.5901   5
  -3 -13   8 232.783 58.1319   5
  -3 -13   8 414.761 69.4762  11
  -3 -13   7 27129.4 303.341   5
  -3 -13   7 27862.7 322.124   4
   3  13  -7 28375.2 498.973   8
  -3 -13   6 36.4550 54.2390  11
  -3 -13   6 77.0254 58.1051   5
  -3 -13   6 165.441 65.1186   4
   3  13  -6 129.612 74.9988   8
  -3 -13   5 11359.5 205.142   5
  -3 -13   5 11285.9 209.010   4
   3  13  -5 11461.3 337.828   8
  -3 -13   4 8998.66 187.171   4
   3  13  -4 9296.17 310.232   8
  -3 -13   3 2032.90 100.997   4
  -3  13   3 2236.20 191.506   8
   3  13  -3 2368.12 174.718   8
  -3 -13   2 7411.99 167.517   4
  -3  13   2 7867.46 314.459   8
   3  13  -2 7940.79 294.826   8
  -3 -13   1 302.720 54.4948   4
  -3  13   1 692.127 133.018   8
   3  13  -1 628.468 116.895   8
  -3 -13   0 739.657 68.4223   4
  -3  13   0 825.515 128.717   8
   3  13   0 767.022 118.421   8
  -3 -13  -1 21517.5 268.386   4
  -3  13  -1 20959.7 491.297   8
   3  13   1 21901.4 489.751   8
   3  13   1 22098.8 298.197   2
  -3 -13  -2 3750.91 116.709   4
  -3  13  -2 3528.76 212.542   8
   3  13   2 3928.99 219.445   8
   3  13   2 3487.09 126.252   2
  -3  13  -3 1039.54 133.036   8
  -3 -13  -3 1138.43 70.6582   4
   3  13   3 1128.09 137.144   8
   3  13   3 950.253 75.4898   2
  -3  13  -4 5708.86 256.164   8
   3 -13   4 5857.30 163.500   5
   3  13   4 6019.29 159.503   2
   3 -13   5 4488.96 146.597   5
   3  13   5 4548.73 138.199   2
   3 -13   6 2253.21 108.807   5
   3  13   6 2152.32 101.253   2
   3 -13   7 13288.8 229.258   5
   3  13   7 13166.3 215.139   2
   3 -13   8 28230.1 313.852   5
   3  13   8 28890.2 303.395   2
   3 -13   8 29214.9 349.001  11
   3 -13   9 5738.76 155.854  11
   3  13   9 5655.77 133.821   2
   3 -13  10 8994.78 180.467  11
   3  13  10 9100.82 155.866   2
   3  13  11 19652.5 208.277   2
  -3 -14  10 12240.0 153.269  11
  -3 -14   9 5909.11 130.095  11
  -3 -14   8 4058.27 122.837  11
  -3 -14   7 1957.72 96.9553  11
  -3 -14   7 1598.13 76.9264   5
  -3 -14   6 4820.76 138.507  11
  -3 -14   6 4181.92 120.276   5
  -3 -14   5-23.5195 52.2513  11
  -3 -14   5-52.9552 50.8048   5
  -3 -14   4 25455.2 281.434   5
  -3 -14   4 26580.1 298.115   4
  -3 -14   3 7988.33 163.291   4
  -3 -14   3 8322.33 168.409   5
   3  14  -2 20295.2 428.861   8
  -3 -14   2 19814.5 258.326   4
   3  14  -1 14188.3 363.572   8
  -3 -14   1 14209.8 218.002   4
  -3  14   1 14266.2 397.271   8
  -3  14   0 1241.25 141.206   8
   3  14   0 1614.72 141.883   8
  -3 -14   0 1361.10 76.8773   4
  -3  14  -1 476.881 106.103   8
  -3 -14  -2 9463.84 174.892   4
   3 -14   3 419.086 68.0239   5
  -3 -14  -3 304.618 47.8360   4
   3 -14   4 17862.2 274.526   5
  -3 -14  -4 18060.6 228.373   4
   3 -14   5 33.1494 58.8346   5
   3  14   5 66.2849 38.9642   2
   3 -14   6 43.2615 57.3982   5
   3  14   6 53.9827 36.5171   2
   3  14   7 4167.98 103.494   2
   3 -14   7 4366.61 128.556   5
   3 -14   8 5308.24 129.640   5
   3  14   8 4915.59 105.707   2
   3 -14   9 7214.45 156.722  11
  -3 -15   8 9332.39 133.926  11
  -3 -15   7 3087.19 97.2798  11
  -3 -15   6 907.143 71.8090  11
  -3 -15   5 1577.67 85.2737  11
  -3 -15   5 1199.74 63.9041   5
  -3 -15   4 11877.8 173.545   5
  -3 -15   3 9031.19 174.515  11
  -3 -15   3 7487.70 149.684   5
  -3 -15   2 9895.28 168.712   5
  -3 -15   1 57.4276 45.1362   5
   3 -15   2 6594.41 170.512   5
   3 -15   3 6370.09 173.451   5
   3 -15   4 26779.0 325.354   5
  -4   0  22 15791.2 214.108   2
  -4   0  21-14.7568 46.2224   2
  -4   0  20 3782.23 134.010   2
   4   0 -20 3664.61 87.2018   4
  -4   0  19 39.8700 61.5830   9
   4   0 -19 8.01820 31.4042   4
  -4   0  19 68.2486 57.0809   2
  -4   0  18 683.807 97.7931   9
  -4   0  18 653.640 82.2176   2
   4   0 -18 577.268 53.5845   4
   4   0 -17 23.3311 37.9930   4
  -4   0  17-49.1171 61.4020   2
  -4   0  17-16.2262 61.1260   9
  -4   0  16 14830.8 362.794   9
  -4   0  16 12568.3 258.915   2
  -4   0  15 84.3525 68.7807   9
  -4   0  15-7.97757 55.0241   2
  -4   0  14 1016.63 87.6323   2
  -4   0  14 1119.82 108.651   9
  -4   0  14 925.933 78.8846   7
  -4   0  13 55.8608 62.3831   9
  -4   0  12 2186.82 131.864   9
  -4   0  11-10.5210 48.5061   9
  -4   0  10 25995.0 377.000   9
  -4   0   9-6.04650 43.9283   9
  -4   0   8 5300.87 159.578   9
   4   0  -8 5395.67 180.398  10
  -4   0   7 15.4193 25.3565   1
   4   0  -7 36.0283 60.8206  10
  -4   0   6 6542.04 114.491   1
   4   0  -6 6243.25 199.343  10
   4   0  -5-18.2155 66.0337  10
  -4   0   5 7.37913 29.9843   1
   4   0  -5 30.0348 57.2204   6
   4   0  -4 8810.42 220.829  10
  -4   0   4 8843.17 142.654   1
   4   0  -4 8837.54 202.929   6
  -4   0   3 51.9710 32.1118   1
   4   0  -3 160.395 81.1082  10
   4   0  -2 90.9173 77.4557  10
  -4   0   2 29.9243 35.0999   1
   4   0  -2 65.5443 67.0648   6
  -4   0   1 56.3310 35.1330   1
   4   0  -1 26.4667 75.6361  10
  -4   0   1 132.440 30.1421   6
   4   0  -1 19.5010 64.8475   6
   4   0   0 72656.9 630.333  10
  -4   0   0 71481.4 464.267   1
   4   0   0 72101.3 569.698   6
  -4   0  -1 58.5331 42.1431   1
   4   0   1 65.2782 76.2891  10
   4   0   1 71.8476 73.2750   6
  -4   0  -2 193.418 45.0994   1
   4   0   2 234.290 83.3238  10
  -4   0  -2 246.990 39.4939   6
   4   0   2 282.545 83.0931   6
   4   0   3 45.7849 73.4164  10
  -4   0  -3 58.4815 45.7005   1
  -4   0  -3 85.0557 33.2478   6
   4   0   3 72.1184 71.9416   6
  -4   0  -4 58557.1 384.575   6
   4   0   4 57974.3 560.439   6
  -4   0  -5 25.6457 39.7788   1
  -4   0  -5-2.17273 31.8007   6
   4   0   5 18.9282 64.9810   6
  -4   0  -6 18773.4 159.862   4
  -4   0  -6 18958.7 297.921   1
  -4   0  -6 18528.3 238.702   6
   4   0   6 19083.1 336.165   6
  -4   0  -7-24.4575 20.6898   4
  -4   0  -7 43.1923 34.8345   6
  -4   0  -7 30.8275 39.9575   1
   4   0   7 74.5226 62.0749   6
  -4   0  -8 203.539 54.3718   1
  -4   0  -8 122.188 24.6954   4
  -4   0  -8 219.082 42.5946   6
   4   0   8 135.850 62.0151   6
  -4   0  -9 43.8278 45.4003   1
  -4   0  -9 11.3351 22.3789   4
  -4   0  -9 9.90552 36.2410   6
   4   0   9-57.1502 45.0040   6
  -4   0 -10 358.763 32.6288   4
   4   0  10 468.432 77.6148   3
  -4   0 -10 357.138 68.5237   1
   4   0  10 465.971 104.078   1
  -4   0 -10 460.783 58.6149   6
  -4   0 -11 33.4220 26.3412   4
   4   0  11 16.2831 87.3246   1
   4   0  11-5.92129 66.9572   3
  -4   0 -12 15835.2 164.632   4
   4   0  12 16302.8 290.566   3
   4   0  13 83.1049 76.7162   1
  -4   0 -13 71.4010 26.2159   4
   4   0  13-25.5694 63.5836   3
   4   0  14 10448.2 203.196   3
  -4   0 -14 10987.1 127.570   4
   4   0  15 66.8394 43.9259   3
  -4   0 -16 4472.73 121.096   7
  -4   0 -17-1.94642 30.3055   7
  -4   0 -18 23256.2 211.308   7
  -4   0 -19 20.9801 18.2733   7
  -4  -1  22 3863.39 106.538   2
  -4   1  22 3854.79 111.068   2
  -4   1  21 7128.03 165.499   2
  -4  -1  21 6801.14 159.696   2
  -4   1  20 18845.0 282.594   2
  -4   1  20 18466.4 370.509   9
  -4  -1  20 19015.8 282.954   2
   4   1 -20 18889.8 184.497   4
   4  -1 -20 18960.0 198.505   4
  -4   1  19 629.659 93.8443   9
  -4  -1  19 476.942 70.7871   2
   4   1 -19 486.068 44.7058   4
   4  -1 -19 496.986 46.1441   4
  -4   1  19 399.645 67.8779   2
  -4  -1  19 557.695 80.4965  13
  -4   1  18 64536.4 729.800   9
  -4   1  18 62510.4 546.114   2
   4  -1 -18 62043.2 408.239   4
  -4  -1  18 63236.5 561.492   2
   4   1 -18 64221.9 398.569   4
  -4  -1  17 137.205 70.4054   9
  -4   1  17 14.0246 57.6247   9
   4   1 -17 23.9937 38.8911   4
  -4  -1  17 76.6655 74.6957  13
  -4   1  17-41.1187 62.3696   2
  -4  -1  17 6.86598 61.0550   2
  -4  -1  16 25480.6 364.897   2
  -4  -1  16 26329.6 499.072   9
  -4   1  16 26604.6 464.089   9
  -4   1  16 25954.2 370.433   2
  -4   1  15 4678.92 163.672   2
  -4   1  15 4918.52 202.824   9
  -4  -1  15 5140.12 169.852   2
  -4  -1  15 5015.84 218.972   9
  -4  -1  14 53913.8 666.903   9
  -4   1  14 56434.6 631.599   9
  -4   1  14 54082.6 520.303   2
  -4  -1  14 52199.4 508.010   2
  -4  -1  14 50774.3 479.200   7
  -4   1  14 54615.1 516.549   7
  -4  -1  13 2696.67 154.264   9
  -4   1  13 2779.85 144.848   9
  -4  -1  12 169641. 1088.74   9
  -4   1  12 167227. 1001.42   9
  -4  -1  11 3960.30 167.910   9
  -4   1  11 3806.36 150.912   9
  -4   1  10 4122.77 147.311   9
  -4  -1  10 3924.07 158.596   9
  -4  -1  10 3605.63 88.8361   1
  -4   1   9 27325.1 351.166   9
  -4  -1   9 27812.1 386.302   9
  -4  -1   9 27815.9 272.865   1
  -4  -1   8 16814.2 228.034   1
  -4  -1   8 15909.5 282.228   9
  -4   1   8 16341.0 266.365   9
   4   1  -8 15359.6 297.145  10
  -4   1   7 45920.0 433.134   9
  -4  -1   7 46010.0 368.068   1
   4   1  -6 98565.8 716.904  10
   4  -1  -6 99284.9 739.173  10
   4   1  -6 100576. 663.822   6
   4   1  -5 309.315 78.1726  10
  -4  -1   5 301.830 47.0731   1
   4   1  -5 336.165 65.0182   6
   4  -1  -5 239.906 79.0969  10
  -4  -1   4 56101.3 404.475   1
  -4   1   4 52215.4 245.171   1
   4   1  -4 52621.1 524.785  10
   4   1  -4 56862.7 494.249   6
   4  -1  -4 55119.2 554.347  10
  -4  -1   3 5816.65 139.420   1
   4  -1  -3 5956.01 200.785  10
   4   1  -3 6204.52 167.961   6
   4   1  -3 6110.88 186.746  10
  -4   1   2 124584. 480.876   1
  -4  -1   2 122740. 630.898   1
   4   1  -2 120632. 779.703  10
   4  -1  -2 126159. 822.269  10
  -4  -1   2 129852. 499.948   6
   4   1  -2 119267. 677.467   6
   4  -1  -2 131705. 739.996   6
   4   1  -1 607.878 91.1305  10
  -4   1   1 601.932 47.8029   1
  -4  -1   1 633.493 58.1549   1
   4  -1  -1 490.688 93.7493  10
  -4  -1   1 709.361 51.6675   6
   4   1  -1 643.583 79.0024   6
   4  -1  -1 596.509 82.2497   6
  -4   1   0 93515.6 482.886   1
  -4  -1   0 96002.4 571.871   1
   4  -1   0 94903.6 731.601  10
  -4  -1   0 96278.0 455.411   6
   4   1   0 95695.1 709.170  10
   4   1   0 92217.5 629.248   6
   4  -1   0 90939.5 632.416   6
   4  -1   1-39.4833 69.7588   6
   4  -1   1 104.426 84.3614  10
  -4   1  -1 96.8965 39.8713   1
  -4  -1  -1 13.0359 41.7714   1
   4   1   1-0.60754 82.3494  10
  -4   1  -1 239.391 26.5002   6
  -4  -1  -1 4.69002 35.5261   6
   4   1   1-14.3401 67.6275   6
   4   1   1 49.3198 74.6877   1
   4   1   2 32352.0 465.542   1
   4   1   2 31562.6 417.118  10
  -4   1  -2 30921.8 453.574   8
  -4   1  -2 31277.8 309.397   1
  -4  -1  -2 31422.4 341.112   1
   4  -1   2 31894.2 436.994  10
  -4  -1  -2 31920.9 279.137   6
   4   1   2 30823.3 377.918   6
   4  -1   3 13062.3 298.939  10
  -4  -1  -3 13800.5 236.447   1
  -4   1  -3 12717.1 210.120   1
   4   1   3 12548.1 295.560   1
   4   1   3 12692.1 272.954  10
  -4   1  -3 13596.3 161.446   6
  -4  -1  -3 12988.8 188.593   6
   4   1   3 13318.5 255.479   6
   4  -1   3 12094.9 260.033   6
   4   1   4 465.313 97.4152   1
  -4   1  -4 238.578 45.4064   1
   4   1   4 327.313 83.6820  10
  -4   1  -4 304.427 38.1685   6
  -4  -1  -4 256.997 43.5008   6
   4  -1   4 290.788 92.7779  10
   4   1   4 390.016 73.1606   6
   4  -1   4 413.912 83.4491   6
   4  -1   5 208.763 76.7735  10
   4   1   5 232.274 83.5112   1
  -4  -1  -5 192.165 48.7269   1
  -4  -1  -5 270.537 43.0767   6
  -4   1  -5 198.033 35.4411   6
   4   1   5 331.421 66.7330   6
   4  -1   5 390.730 84.4626   6
  -4  -1  -6 21772.3 179.102   4
   4   1   6 22078.2 417.032   1
  -4  -1  -6 21830.0 332.016   1
  -4   1  -6 21777.7 307.802   1
  -4   1  -6 21964.8 245.016   6
  -4  -1  -6 23457.2 284.468   6
   4   1   6 21384.8 301.308   6
   4  -1   6 23401.2 394.003   6
  -4   1  -7 196.960 23.1298   4
  -4  -1  -7 221.592 27.3337   4
  -4   1  -7 260.810 49.7622   1
  -4  -1  -7 254.016 45.3782   6
   4   1   7 153.854 79.0089   1
  -4   1  -7 211.347 36.9815   6
   4   1   7 239.393 52.9475   6
   4  -1   7 296.998 80.6539   6
  -4  -1  -8 57.2004 24.2386   4
  -4   1  -8 205.483 50.4382   1
   4   1   8 188.613 84.1388   1
  -4  -1  -8 295.606 49.1138   6
  -4   1  -8 62.5342 20.6921   4
  -4   1  -8 83.7703 33.5667   6
   4  -1   8 89.6785 64.5747   6
   4   1   9 423.809 97.9116   1
  -4  -1  -9 439.344 36.0815   4
  -4   1  -9 469.593 32.7326   4
  -4   1  -9 497.773 68.8941   1
  -4   1  -9 447.650 49.7492   6
   4  -1   9 345.407 81.2164   6
  -4   1 -10 16510.4 153.806   4
  -4  -1 -10 16723.0 173.141   4
   4   1  10 18155.2 390.631   1
  -4   1 -10 17202.1 317.787   1
   4   1  10 17694.0 299.555   3
   4  -1  10 18912.3 325.338   3
   4   1  11 32917.2 501.546   1
  -4   1 -11 31559.6 212.749   4
  -4  -1 -11 34299.0 249.618   4
   4   1  11 35453.9 412.828   3
  -4   1 -11 32653.7 449.268   1
   4   1  12 15024.9 314.182   1
  -4  -1 -12 14902.6 166.984   4
   4  -1  12 16116.4 410.097   1
   4   1  12 14861.9 256.496   3
  -4   1 -12 15271.3 312.541   1
   4  -1  12 16096.2 308.772   3
  -4  -1 -13 7178.89 116.057   4
   4  -1  13 7232.68 270.039   1
  -4   1 -13 6497.56 210.357   1
   4   1  13 7046.59 169.291   3
   4  -1  13 7161.49 201.523   3
  -4  -1 -14 14798.5 159.805   4
   4  -1  14 13496.2 315.555   1
   4   1  14 13246.4 194.703   3
  -4   1 -14 13936.7 299.144   1
   4  -1  14 13970.8 256.576   3
  -4   1 -14 15543.5 241.292   7
  -4  -1 -15 9717.22 121.184   4
  -4   1 -15 9916.85 243.450   1
   4  -1  15 9684.33 191.996   3
  -4   1 -15 10288.6 190.065   7
   4  -1  16 391.551 48.9638   3
  -4  -1 -16 384.521 47.2401   7
  -4   1 -17 572.560 47.2767   7
  -4  -1 -17 584.587 48.8900   7
  -4  -1 -18 12234.9 153.216   7
  -4  -1 -19 3453.20 69.8009   7
  -4  -2  22 4710.23 110.742   2
  -4   2  22 4982.27 123.357   2
  -4   2  21 2669.84 106.228   2
  -4  -2  21 2506.19 101.516   2
  -4  -2  21 2801.73 109.376  13
  -4   2  20 1103.47 98.2496   9
  -4   2  20 1033.46 81.9001   2
  -4  -2  20 1058.44 81.3361   2
   4   2 -20 1001.44 43.4504   4
   4  -2 -20 1144.40 56.9874   4
  -4  -2  20 1035.74 86.9285  13
  -4   2  19 1042.01 86.6885   2
  -4  -2  19 1008.04 84.5332   2
   4   2 -19 960.400 50.6156   4
   4  -2 -19 1062.61 60.8368   4
  -4   2  19 973.316 97.1298   9
  -4  -2  19 1103.42 99.5154  13
  -4   2  18-17.6132 57.4500   9
   4   2 -18 20.1051 38.0289   4
   4  -2 -18-4.61881 34.1469   4
  -4   2  18 62.2267 61.7574   2
  -4  -2  18-56.7063 62.9621   2
  -4  -2  18 46.9834 70.7169  13
   4   2 -17 9136.03 157.585   4
  -4   2  17 8628.68 259.513   9
  -4   2  17 8626.67 215.494   2
  -4  -2  17 8806.87 220.384   2
   4   2 -16-22.1810 41.8028   4
  -4   2  16 107.667 63.9161   2
  -4  -2  16 29.3654 57.1654   2
  -4   2  16-89.1337 61.5097   9
  -4  -2  16-71.9579 75.8798  13
  -4   2  15 1160.53 107.002   9
  -4   2  15 1054.57 92.2695   2
  -4  -2  15 1043.88 92.4228   2
  -4   2  14 1761.90 121.072   9
  -4   2  14 1799.81 108.232   2
  -4  -2  14 1414.85 98.7163   2
  -4   2  14 1578.21 100.188   7
  -4  -2  14 1558.27 63.5417   3
  -4   2  13 18113.5 335.976   9
  -4  -2  13 17700.1 299.700   2
  -4  -2  13 17644.5 211.161   3
  -4   2  12 12583.4 266.229   9
  -4  -2  12 12891.2 188.716   3
   4   2 -12 12608.7 318.912   6
  -4  -2  11 7967.08 241.557   9
  -4   2  11 7243.48 194.320   9
   4   2 -11 7327.83 232.797   6
  -4  -2  11 7331.63 168.540   1
  -4  -2  10 18123.7 342.853   9
  -4   2  10 17754.9 283.859   9
   4   2 -10 17316.1 336.621   6
  -4  -2  10 17640.8 262.439   1
  -4  -2   9 7942.08 220.558   9
  -4   2   9 7700.42 182.943   9
   4   2  -9 7812.41 218.247   6
  -4  -2   8 8453.82 185.728   1
   4   2  -8 8401.97 231.015  10
  -4   2   8 8375.99 183.539   9
   4   2  -8 7989.88 217.506   6
  -4  -2   7 5628.47 156.200   1
   4   2  -7 5040.30 181.485  10
   4  -2  -7 4520.26 173.948  10
  -4   2   7 5235.03 144.899   9
   4   2  -7 4633.32 163.759   6
  -4  -2   6 34780.4 365.912   1
   4  -2  -6 31698.1 433.751  10
  -4   2   6 34480.4 348.923   9
   4   2  -6 31574.5 437.477  10
   4   2  -6 34014.4 405.705   6
  -4  -2   5 285.537 53.8230   1
   4  -2  -5 388.461 89.1853  10
   4   2  -5 449.254 83.6463  10
   4   2  -5 279.672 64.0439   6
   4  -2  -4 29022.2 419.528  10
   4   2  -4 29750.3 402.372  10
  -4  -2   3 21706.2 280.452   1
   4  -2  -3 21728.3 361.234  10
   4   2  -3 21047.0 338.531  10
   4   2  -3 20758.6 284.939   6
  -4  -2   2 12818.1 222.922   1
   4   2  -2 12306.4 258.154  10
  -4  -2   2 13253.7 189.328   6
   4  -2  -2 12551.6 274.589  10
   4   2  -2 12315.9 224.350   6
   4   2  -1 22521.6 353.744  10
  -4   2   1 22997.3 178.115   1
  -4  -2   1 24184.0 302.364   1
  -4  -2   1 23584.3 245.587   6
   4   2  -1 23191.7 302.507   6
   4   2   0 4208.54 175.429   1
  -4  -2   0 4412.86 134.584   1
  -4   2   0 4250.94 94.0477   1
   4   2   0 3994.36 160.305  10
  -4  -2   0 4288.45 114.196   6
   4   2   0 4269.10 139.232   6
   4   2   1 42463.7 514.087   1
   4   2   1 42541.8 485.437  10
  -4   2  -1 42999.6 514.999   8
  -4  -2  -1 43548.7 411.783   1
  -4  -2  -1 42482.6 336.449   6
   4   2   1 42406.9 406.370   6
   4   2   2 8913.67 246.468   1
   4   2   2 9986.89 241.568  10
  -4   2  -2 9246.84 252.195   8
  -4   2  -2 9099.42 158.489   1
  -4  -2  -2 9393.89 199.756   1
  -4  -2  -2 9480.87 165.751   6
   4   2   2 9872.65 201.429   6
   4   2   3 190.137 81.3187   1
  -4  -2  -3 272.558 54.6000   1
  -4   2  -3 382.558 49.3762   1
  -4   2  -3 103.572 83.4665   8
   4   2   3 170.020 71.3317  10
  -4   2  -3 98.0304 12.3478   6
  -4  -2  -3 137.266 39.4857   6
   4  -2   3 158.879 81.0627  10
   4   2   3 199.211 58.5148   6
   4   2   4-81.9262 72.6637   1
  -4   2  -4 111.973 40.7854   1
  -4   2  -4 50.3136 73.1409   8
   4  -2   4 81.1830 71.8489  10
  -4   2  -4 93.2147 24.4455   6
   4   2   4 83.4939 65.8213  10
  -4  -2  -4 19.9942 33.7209   6
   4   2   4 18.4931 47.4127   6
   4   2   5 7639.35 239.333   1
  -4   2  -5 7576.77 232.242   8
  -4   2  -5 7881.34 172.716   1
   4  -2   5 8502.08 250.926  10
  -4   2  -5 8410.49 126.586   6
  -4  -2  -5 7897.71 167.179   6
  -4  -2  -6 6981.02 107.257   4
  -4   2  -6 6765.59 170.736   1
  -4   2  -6 6891.07 126.025   6
   4  -2   6 6637.62 225.037   6
   4   2   6 6637.28 223.881   1
   4   2   7 7475.51 238.766   1
  -4   2  -7 7358.37 184.710   1
  -4  -2  -7 7240.67 111.937   4
   4  -2   7 7453.64 262.806   1
  -4   2  -7 7716.47 142.694   6
   4  -2   7 7542.54 246.040   6
  -4  -2  -8 3287.42 78.8539   4
   4   2   8 3546.13 172.448   1
  -4   2  -8 3366.26 134.113   1
   4  -2   8 3263.62 184.334   1
  -4   2  -8 3418.07 102.244   6
   4  -2   8 3512.63 181.930   6
   4   2   9 25343.3 419.299   1
  -4   2  -9 25707.1 367.331   1
  -4   2  -9 25209.8 281.149   6
  -4  -2  -9 25944.1 350.444   6
   4  -2   9 25557.5 452.899   6
   4   2  10 1487.07 114.798   1
  -4  -2 -10 1150.26 53.2124   4
   4   2  10 1336.47 93.6426   3
  -4   2 -10 1236.69 95.1583   1
   4  -2  10 1373.35 102.956   3
   4   2  11 9883.80 202.623   3
  -4  -2 -11 9845.98 139.248   4
  -4   2 -11 10621.4 251.214   1
   4  -2  11 10222.9 249.643   3
  -4   2 -11 10608.3 199.867   7
   4   2  11 9536.86 229.342   1
  -4   2 -12 20693.1 355.977   1
  -4  -2 -12 19972.4 196.969   4
   4   2  12 20132.5 266.572   3
   4  -2  12 21897.4 362.135   3
  -4   2 -12 22583.6 290.482   7
  -4  -2 -13 16762.1 178.588   4
  -4   2 -13 17464.5 253.838   7
  -4  -2 -14 28713.2 226.235   4
   4  -2  14 28262.6 505.673   1
  -4   2 -14 29317.0 419.349   1
   4  -2  14 29814.9 391.195   3
   4  -2  15 4160.52 142.080   3
   4  -2  15 3979.74 169.004   1
  -4  -2 -15 4768.83 90.5052   4
  -4   2 -15 4526.32 160.733   1
  -4  -2 -16 80.0068 20.9200   4
   4  -2  16 97.3213 49.0730   3
  -4  -2 -17 447.824 44.0562   7
  -4  -2 -18 11092.5 144.235   7
  -4  -2 -19 4208.26 76.7537   7
  -4   3  22 2360.79 85.7088   2
  -4  -3  21 21008.1 266.459  13
  -4   3  21 20805.3 266.084   2
  -4  -3  20 7617.93 173.237   2
   4  -3 -20 8572.54 138.494   4
  -4   3  20 7928.91 182.615   2
  -4  -3  20 8311.41 197.785  13
  -4   3  19 530.673 72.6593   2
  -4   3  19 595.010 79.8180   9
  -4  -3  19 441.803 64.6518   2
   4   3 -19 544.492 36.3924   4
   4  -3 -19 614.520 50.8302   4
  -4  -3  19 718.258 86.9277  13
  -4   3  18 15066.2 274.113   2
  -4   3  18 14674.5 314.260   9
  -4  -3  18 14161.7 264.633   2
   4   3 -18 14747.0 175.725   4
  -4   3  17 12184.7 254.001   2
  -4   3  17 12514.1 291.106   9
   4   3 -17 12565.2 179.147   4
  -4  -3  16 2078.93 118.063   2
  -4   3  16 2400.29 134.106   9
  -4   3  16 2271.43 121.377   2
   4   3 -16 2193.00 88.0402   4
  -4  -3  16 2380.42 150.604  13
  -4  -3  15 26868.1 376.716   2
  -4   3  15 28341.5 419.060   9
  -4   3  15 28782.7 392.246   2
  -4  -3  15 27095.9 251.993   3
  -4   3  14 14504.8 292.137   9
  -4   3  14 14116.6 273.176   2
   4   3 -14 14193.3 207.214   4
  -4  -3  14 13420.1 268.881   2
  -4   3  14 13170.2 258.825   7
  -4  -3  14 14763.8 214.182   3
  -4   3  13 8685.18 221.782   9
  -4   3  13 8998.05 215.994   2
  -4  -3  13 7921.16 206.997   2
  -4  -3  13 7579.82 186.321   1
  -4   3  13 7964.06 196.751   7
  -4  -3  13 8397.26 171.813   3
  -4   3  12 38233.7 439.138   9
  -4  -3  12 38752.0 359.728   3
   4   3 -12 39542.9 548.441   6
  -4   3  11 7253.54 185.375   9
   4   3 -11 6697.58 239.207   6
  -4  -3  11 7312.00 199.066   1
  -4  -3  10 3216.69 138.710   1
  -4   3  10 3129.23 118.903   9
  -4  -3   9 108729. 732.870   1
  -4   3   9 104770. 633.635   9
   4   3  -9 105111. 816.561  10
   4   3  -9 111151. 812.011   6
  -4   3   8 39163.8 375.844   9
   4   3  -8 39229.4 511.230  10
   4   3  -8 39016.5 469.315   6
  -4  -3   7 43873.1 458.445   1
   4  -3  -7 43562.8 533.014  10
  -4   3   7 44248.2 389.834   9
   4   3  -7 43294.7 466.883   6
   4   3  -6 72602.2 668.216  10
   4  -3  -6 70322.3 673.777  10
  -4   3   6 75860.3 514.406   9
   4   3  -6 72801.3 661.287   8
   4   3  -6 77498.3 607.295   6
   4   3  -5 116492. 832.622  10
  -4  -3   5 120796. 722.469   1
   4   3  -5 121985. 731.494   6
   4  -3  -5 115324. 843.172  10
   4   3  -4 12210.6 273.737  10
  -4  -3   4 12788.1 241.707   1
   4   3  -4 14204.3 320.967   1
  -4  -3   4 13877.1 216.441   6
   4   3  -4 12777.5 231.521   6
   4   3  -3 110193. 794.393  10
  -4  -3   3 116651. 697.726   1
   4   3  -3 122633. 908.560   1
  -4  -3   3 118660. 610.717   6
  -4   3   3 118243. 840.949   8
   4   3  -3 112578. 662.891   6
  -4   3   2 86503.7 731.284   8
   4   3  -2 83245.4 689.312  10
  -4  -3   2 91329.3 614.191   1
   4   3  -2 91173.8 575.361   6
  -4  -3   2 92596.4 535.103   6
   4   3  -2 94899.3 787.614   1
   4   3  -1 4827.71 138.581  12
   4   3  -1 4202.09 171.854  10
  -4   3   1 4316.00 184.165   8
  -4  -3   1 5536.53 160.347   1
   4   3  -1 4820.13 139.205   6
  -4  -3   1 4814.21 127.475   6
   4   3  -1 5124.30 192.938   1
  -4   3   0 7437.22 228.598   8
   4   3   0 7384.45 216.043  10
  -4  -3   0 7811.58 160.396   6
   4   3   0 7846.48 237.132   1
  -4   3  -1 585.176 99.5889   8
  -4  -3  -1 664.519 69.3776   1
  -4  -3  -1 628.311 56.5265   6
   4   3   1 651.268 87.9369  10
   4   3   1 719.124 66.0620   6
   4   3   1 578.840 86.6227   1
  -4   3  -2 35771.9 488.120   8
  -4   3  -2 36417.2 282.371   1
   4   3   2 35851.8 462.510  10
  -4  -3  -2 34869.9 332.654   6
   4   3   2 35685.3 495.735   1
   4   3   3 12936.3 298.982   1
  -4   3  -3 12789.2 307.157   8
   4   3   3 13737.4 300.795  10
  -4  -3  -3 13342.9 212.256   6
   4   3   3 13087.6 194.058   6
  -4   3  -4 435.125 49.5323   1
  -4   3  -4 321.094 83.0403   8
   4   3   4 403.457 81.2631   1
  -4  -3  -4 396.361 50.8358   6
   4   3   4 375.606 40.8809   6
   4   3   4 531.572 82.6751  10
  -4   3  -5 36957.5 347.694   1
   4   3   5 37694.5 490.139   1
  -4   3  -5 36655.6 504.835   8
   4   3   6 45385.0 534.614   1
  -4   3  -6 43072.6 558.768   8
  -4  -3  -6 44607.2 278.295   4
  -4   3  -6 44482.5 406.408   1
   4  -3   6 48132.7 606.931  10
  -4  -3  -6 46788.7 439.288   6
  -4   3  -7 569.502 62.1009   1
  -4  -3  -7 581.571 40.8944   4
  -4   3  -7 609.924 91.4823   8
  -4  -3  -7 525.574 62.6450   6
   4   3   7 565.414 86.1951   1
  -4  -3  -8 2702.98 74.8553   4
   4  -3   8 2682.70 181.033   1
  -4  -3  -8 3159.78 130.368   6
   4  -3   8 2645.48 164.741   6
   4   3   8 2771.65 142.496   1
   4  -3   9 14818.8 228.253   5
  -4  -3  -9 15356.7 174.043   4
   4   3   9 16236.4 253.107   3
  -4   3  -9 15447.2 273.757   1
   4  -3   9 16237.0 419.322   1
   4   3   9 14985.5 278.159   1
   4  -3   9 14138.9 360.389   6
  -4  -3 -10 67108.1 364.733   4
   4   3  10 68360.4 484.406   3
   4  -3  10 69130.1 861.233   1
  -4  -3 -11 7509.86 125.807   4
   4   3  11 7855.58 155.245   3
  -4   3 -11 7977.49 212.220   1
   4  -3  11 7866.73 225.478   3
  -4   3 -12 4546.51 166.668   1
  -4  -3 -12 4276.27 96.6600   4
   4  -3  12 4366.16 171.022   3
  -4  -3 -13 5741.16 108.135   4
  -4   3 -13 6133.54 189.260   1
   4  -3  13 6268.04 202.222   3
  -4  -3 -14-19.5569 27.2858   4
  -4   3 -14-23.1341 43.1248   1
   4  -3  14 32.2517 72.2897   3
  -4  -3 -15 26832.2 210.099   4
   4  -3  15 27522.4 479.159   1
  -4   3 -15 27604.2 371.814   1
  -4  -3 -16 489.510 31.8832   4
   4  -3  16 488.446 66.5537   3
  -4  -3 -17 3717.91 61.3545   4
  -4  -3 -17 3771.99 96.3991   7
  -4  -3 -18 3579.16 81.4670   7
  -4  -3 -19 1255.38 42.6323   7
  -4   4  21 1522.20 79.4772   2
  -4  -4  21 1387.54 66.5900   2
  -4  -4  21 1518.63 78.1162  13
  -4   4  20 638.784 67.0409   2
  -4  -4  20 654.094 63.1616   2
  -4  -4  20 601.213 69.2509  13
  -4   4  19 861.005 78.8674   2
  -4   4  19 852.198 77.7442   9
  -4  -4  19 778.358 73.1253   2
  -4  -4  19 857.566 90.6887  13
  -4   4  18 4781.44 161.495   2
  -4   4  18 4794.19 169.762   9
  -4  -4  18 5145.98 189.339  13
  -4   4  17-31.1839 49.5889   9
   4   4 -17 49.8693 30.8964   4
  -4   4  17 52.4374 61.8364   2
  -4  -4  17 50.1195 58.3934   2
  -4  -4  17-15.0822 78.2782  13
  -4   4  16 5625.76 181.186   2
  -4   4  16 5529.84 184.298   9
   4   4 -16 5561.03 118.469   4
  -4  -4  16 5219.04 171.657   2
  -4   4  15 8903.16 223.646   2
   4   4 -15 9177.12 158.553   4
  -4  -4  15 8748.59 181.057   3
  -4   4  14 23008.0 347.282   2
  -4   4  14 20823.2 328.454   9
   4   4 -14 22983.3 249.260   4
  -4  -4  14 21727.9 341.832   2
  -4  -4  14 20175.4 329.114   1
  -4   4  13 74.8975 47.8788   9
   4   4 -13 26.3808 41.2994   4
  -4   4  13 53.4315 56.1195   2
  -4  -4  13 133.574 70.0619   1
  -4   4  13 51.6110 48.4481   7
  -4  -4  13 123.681 56.3997   2
  -4  -4  13 123.459 50.6159   3
  -4   4  12 30.6341 41.7163   9
  -4  -4  12 73.8228 67.3194   1
  -4  -4  12 137.096 55.9664   2
  -4  -4  12 237.479 55.3181   3
  -4  -4  11 568.564 65.9358   3
   4   4 -11 763.682 91.1645   6
  -4  -4  11 652.587 89.8844   1
  -4   4  10 26471.2 315.504   9
   4   4 -10 28299.5 439.571   6
   4   4  -9 32356.9 470.770  10
  -4   4   9 31893.4 338.684   9
  -4  -4   9 32774.5 452.509   1
  -4  -4   8 8939.59 237.781   1
   4   4  -8 8834.92 278.417   1
  -4   4   8 8449.40 172.182   9
   4   4  -8 9164.31 234.544   6
  -4  -4   7 925.911 87.4543   1
   4   4  -7 997.745 100.361  10
  -4   4   7 944.532 63.0289   9
   4  -4  -7 956.540 105.230  10
   4   4  -7 851.156 102.085   1
   4   4  -7 936.423 86.6144   6
   4   4  -6 273.563 79.8352  10
  -4  -4   6 298.615 63.2371   1
   4   4  -6 252.620 67.8748   8
   4   4  -6 304.163 77.5353   1
   4   4  -6 204.351 54.4122   6
   4   4  -5 28278.5 436.769  10
  -4  -4   5 27859.2 374.839   1
  -4   4   5 30473.4 465.522   8
   4   4  -5 28879.4 463.133   1
   4   4  -5 28505.8 437.408   8
   4   4  -5 30014.4 360.646   6
   4   4  -4 22240.4 384.314  10
  -4  -4   4 22621.9 334.144   1
   4   4  -4 22618.9 393.651   8
   4   4  -4 23856.1 408.306   1
  -4   4   4 24176.9 406.253   8
  -4  -4   4 25355.8 326.820   6
   4   4  -4 22761.2 296.577   6
   4   4  -3 1730.12 124.711  10
  -4  -4   3 2002.63 106.165   1
   4   4  -3 1766.64 126.103   8
   4   4  -3 2068.99 137.263   1
  -4  -4   3 2115.98 105.134   6
   4   4  -3 1981.02 95.1595   6
  -4  -4   2 86.1158 45.4427   1
   4   4  -2 155.665 77.7702  10
  -4   4   2 131.327 86.4797   8
   4   4  -2 150.056 81.6272   8
  -4  -4   2 116.627 44.9504   6
   4   4  -2 63.5238 68.1589   1
   4   4  -2 139.339 50.4119   6
  -4   4   1 405.470 89.3336   8
   4   4  -1 410.981 88.3538  10
   4   4  -1 473.740 84.3261   1
  -4  -4   1 338.342 52.2302   6
   4   4  -1 499.326 57.5347   6
   4   4   0 4055.37 174.599  10
  -4   4   0 3695.75 175.093   8
   4   4   0 4063.99 166.876   1
  -4  -4   0 4009.17 125.452   6
   4   4   0 3849.79 113.751   6
   4   4   1 2302.07 139.946  10
  -4   4  -1 2158.04 142.829   8
   4   4   1 2160.30 128.178   1
  -4  -4  -1 2409.85 99.2246   6
   4   4   2 12457.3 297.922  10
  -4   4  -2 9492.54 85.5002   1
  -4   4  -2 12494.2 302.107   8
   4   4   2 11174.1 260.996   1
  -4  -4  -2 12225.4 212.901   6
   4   4   2 10124.1 126.964   6
  -4   4  -3 19973.8 192.269   1
  -4   4  -3 19724.4 386.898   8
  -4  -4  -3 20346.9 279.445   6
   4   4   3 19170.2 335.727   1
   4   4   4 8725.65 258.357  10
  -4   4  -4 7579.72 249.455   8
  -4  -4  -4 8312.52 122.719   4
  -4   4  -4 7933.09 141.264   1
   4   4   4 8258.17 272.594   8
  -4  -4  -4 8135.85 183.001   6
   4   4   4 7863.15 214.029   1
  -4  -4  -5 28329.6 227.827   4
  -4   4  -5 29558.0 474.163   8
  -4   4  -5 30236.3 299.633   1
  -4  -4  -5 28960.8 348.351   6
   4   4   5 29641.1 398.465   1
   4   4   6 4361.79 186.924   9
  -4  -4  -6 4959.61 99.9445   4
  -4   4  -6 4736.85 200.836   8
  -4   4  -6 4939.19 130.285   1
   4   4   6 5289.06 229.389   8
   4   4   6 4768.96 159.968   1
  -4  -4  -6 5059.27 153.791   6
   4   4   7 46.4928 51.4690   1
   4   4   7-14.0968 61.3998   9
  -4   4  -7 45.0503 38.8340   1
  -4   4  -7 30.2909 71.1677   8
  -4  -4  -7 29.4372 26.0896   4
  -4  -4  -7 46.7256 38.3011   6
   4  -4   8 40122.8 404.224   5
   4   4   8 37848.1 561.449   9
  -4  -4  -8 41672.6 289.490   4
   4   4   8 41343.8 362.832   3
  -4   4  -8 41754.9 407.065   1
   4   4   8 38050.9 327.735   1
  -4  -4  -8 43758.8 473.036   6
   4  -4   9 29460.1 342.501   5
  -4   4  -9 29465.4 359.441   1
  -4  -4  -9 28473.4 242.964   4
   4   4   9 29601.8 284.411   3
   4  -4  10 5243.52 146.761   5
  -4  -4 -10 5286.48 108.510   4
   4   4  10 4956.25 101.526   3
  -4   4 -10 5349.69 161.997   1
  -4  -4 -11 5553.68 111.972   4
  -4   4 -11 5527.90 169.386   1
   4  -4  11 5496.90 267.721   1
  -4  -4 -12 6961.06 123.065   4
  -4   4 -12 7385.22 195.251   1
   4  -4  12 6951.91 213.184   3
   4   4  12 6702.25 193.675  13
  -4  -4 -13 14957.4 173.545   4
  -4   4 -13 15569.2 278.518   1
   4  -4  13 15573.0 306.757   3
  -4  -4 -14 5149.44 100.890   4
  -4   4 -14 5473.80 162.618   1
   4  -4  14 5183.54 180.654   3
   4   4  14 5356.28 169.901  13
  -4  -4 -15 20199.9 184.003   4
   4  -4  15 19606.4 426.977   1
  -4   4 -15 19480.7 283.137   1
   4   4  15 19078.4 296.016  13
  -4  -4 -16 1540.88 49.9180   4
   4  -4  16 1561.50 94.5182   3
   4   4  16 1631.15 90.9042  13
  -4  -4 -17 2039.29 47.9061   4
   4  -4  17 2019.93 80.0410   3
  -4  -4 -17 1869.34 68.0680   7
  -4  -4 -18 1499.73 53.9047   7
  -4  -4 -19 413.094 26.8591   7
  -4   5  21 23887.0 261.588   2
  -4   5  20 46.0058 46.1556   2
  -4  -5  20 27.5373 34.9187   2
  -4  -5  20 111.429 50.2318  13
  -4   5  19 123.438 45.7425   9
  -4   5  19 188.442 54.8219   2
  -4  -5  19 119.247 45.2155   2
  -4  -5  19 93.6641 61.8019  13
  -4  -5  18 314.376 80.2588  13
  -4   5  18 152.482 49.8653   9
  -4   5  18 324.201 67.1807   2
  -4  -5  18 174.314 52.4122   2
  -4   5  17 16391.8 286.924   9
  -4  -5  17 16034.8 276.978   2
  -4   5  16 582.451 78.8106   2
  -4   5  16 622.146 70.1029   9
  -4  -5  16 624.658 69.7877   3
  -4  -5  16 477.439 72.9111   2
  -4   5  15 3438.92 146.403   2
  -4   5  15 3067.18 129.597   9
  -4  -5  15 2639.55 126.822   2
  -4  -5  15 3083.13 122.460   3
  -4  -5  15 2510.58 127.414   1
  -4   5  14 108.402 45.8732   9
   4   5 -14 77.1014 35.6385   4
  -4  -5  14 125.969 71.2594   1
  -4   5  14 60.2467 56.9792   2
  -4  -5  14 104.558 61.3143   2
  -4  -5  14-0.47829 60.3902   3
   4   5 -13 12168.9 358.939   1
  -4   5  13 11780.1 248.280   2
   4   5 -13 10547.8 157.845   4
  -4  -5  13 10682.8 242.465   2
  -4   5  13 10825.5 226.996   7
  -4  -5  13 11283.0 228.356   3
  -4   5  13 10646.5 214.989   9
  -4  -5  13 11458.1 300.875   1
   4   5 -12 3153.75 187.955   1
  -4   5  12 3287.79 134.812   2
  -4   5  12 3336.56 122.065   9
   4   5 -12 3025.10 89.3629   4
  -4  -5  12 2742.49 131.347   2
  -4   5  12 3478.01 130.973   7
  -4  -5  12 2974.16 128.426   3
  -4  -5  12 3182.85 169.667   1
  -4   5  11 39743.4 385.374   9
   4   5 -11 39331.6 298.874   4
   4   5 -11 40276.7 628.358   1
  -4  -5  10 8418.40 256.519   1
  -4   5  10 8524.41 173.180   9
   4   5 -10 8431.00 139.461   4
   4   5 -10 8940.16 235.988   6
   4   5  -9 288360. 1451.09  10
  -4   5   9 288206. 964.902   9
   4   5  -9 288944. 1257.88   6
  -4  -5   8 2042.56 133.207   1
   4   5  -8 2251.07 145.450  10
  -4   5   8 2052.00 84.7966   9
   4   5  -8 1960.66 145.275   1
   4   5  -8 2160.40 116.795   6
  -4  -5   7 722.110 85.0464   1
   4   5  -7 705.663 92.4624  10
  -4  -5   7 651.473 57.6622   4
  -4   5   7 805.101 59.0173   9
   4   5  -7 948.882 105.983   1
   4   5  -7 592.571 83.8866   8
   4   5  -7 1014.42 83.6572   6
   4   5  -6 732.372 97.4741  10
  -4  -5   6 788.435 88.4975   1
  -4  -5   6 819.919 58.5761   4
   4   5  -6 656.102 86.2555   8
   4   5  -6 822.713 73.9795   6
   4   5  -5 17502.7 358.863  10
  -4  -5   5 17523.9 205.697   4
  -4   5   5 18906.5 389.422   8
   4   5  -5 18560.1 364.023   1
   4   5  -5 16913.8 351.593   8
  -4  -5   5 17929.4 301.570   6
  -4  -5   5 17814.4 325.946   1
   4   5  -5 19214.6 292.768   6
  -4  -5   4 169.803 53.2947   1
   4   5  -4 28.8236 66.0177  10
  -4  -5   4 58.0377 36.0094   4
  -4   5   4-71.7503 75.7581   8
   4   5  -4 189.300 69.1089   8
   4   5  -4 34.1379 60.0426   1
  -4  -5   4 279.894 58.5389   6
   4   5  -4-11.3274 46.4827   6
   4   5  -3 15980.9 340.538  10
  -4   5   3 18496.7 371.805   8
   4   5  -3 16611.0 328.469   1
  -4  -5   3 17104.9 189.575   4
   4   5  -3 15751.9 343.011   8
  -4  -5   3 16671.8 278.690   6
   4   5  -3 17571.2 247.089   6
   4   5  -2 2274.55 141.247  10
  -4   5   2 2169.33 145.193   8
   4   5  -2 2416.45 138.246   1
   4   5  -2 2272.86 146.930   8
  -4  -5   2 2466.38 108.232   6
   4   5  -2 2539.06 93.6281   6
   4   5  -1 82137.8 695.471   1
  -4   5   1 83002.3 762.028   8
  -4  -5   1 82513.8 584.930   6
  -4   5   0 2377.85 150.538   8
   4   5   0 2372.39 151.995   8
   4   5   0 2555.78 133.035   1
   4   5   0 2415.14 149.204  10
  -4  -5   0 2518.85 107.463   6
  -4   5  -1 73755.9 729.429   8
   4   5   1 73696.5 768.974   8
   4   5   1 74434.6 635.832   1
  -4  -5  -1 73687.5 549.927   6
   4   5   2 14336.7 332.796  10
  -4  -5  -2 12583.3 153.624   4
  -4   5  -2 13253.9 327.119   8
   4   5   2 12693.2 333.337   8
   4   5   2 13350.9 266.618   1
   4   5   2 13951.7 346.597   9
  -4  -5  -2 14221.6 243.038   6
   4   5   3 202499. 1271.02   9
  -4  -5  -3 206359. 622.761   4
   4   5   3 223145. 1317.57  10
   4   5   3 219971. 1364.45   8
   4   5   3 209982. 1004.46   1
  -4  -5  -3 222309. 975.056   6
  -4   5  -3 205057. 1262.15   8
   4   5   4 367.842 84.2725  10
   4   5   4 618.461 96.5705   9
  -4   5  -4 386.345 19.2294   1
  -4   5  -4 705.835 104.366   8
   4   5   4 544.194 94.9524   8
   4   5   4 632.246 72.4858   1
  -4  -5  -4 565.290 61.4540   6
   4   5   5 4013.12 191.864   9
  -4   5  -5 4103.42 194.340   8
  -4  -5  -5 4007.32 92.7857   4
  -4   5  -5 3835.55 87.6776   1
   4   5   5 4465.85 216.108   8
   4   5   5 3966.29 127.995   1
  -4  -5  -5 4305.34 145.041   6
   4   5   6 7729.61 259.897   9
  -4  -5  -6 8310.27 132.620   4
  -4   5  -6 8339.25 149.673   1
   4   5   6 6706.77 121.587   1
   4   5   6 9293.42 306.208   8
  -4   5  -6 8104.23 265.522   8
   4  -5   7 16371.8 268.158   5
  -4  -5  -7 16304.1 185.416   4
  -4   5  -7 16490.4 228.352   1
  -4   5  -7 16313.4 367.588   8
   4  -5   8 7460.53 188.216   5
   4   5   8 6624.33 245.200   9
  -4  -5  -8 7452.52 128.581   4
  -4   5  -8 7892.81 168.111   1
   4   5   8 6962.40 112.769   3
   4  -5   9 91012.9 693.472  11
   4   5   9 86706.7 657.194   2
  -4  -5  -9 88023.0 437.572   4
  -4   5  -9 91644.0 579.034   1
   4   5   9 83610.4 651.986  13
   4  -5   9 88124.8 611.238   5
   4  -5  10 6113.89 166.396   5
   4   5  10 6449.86 188.521   2
   4   5  10 6071.44 251.171   9
  -4  -5 -10 6274.27 120.122   4
   4   5  10 5554.83 179.613  13
  -4   5 -10 6245.61 159.879   1
   4  -5  10 6277.94 194.400  11
   4  -5  11 30716.3 322.075   5
   4   5  11 32449.8 408.156   2
   4   5  11 31364.2 553.683   9
  -4  -5 -11 32488.0 266.015   4
  -4   5 -11 32885.0 364.316   1
   4  -5  11 34453.6 654.772   1
   4   5  11 30842.6 408.672  13
  -4  -5 -12 341.378 38.4758   4
   4   5  12 301.812 86.6395   9
  -4   5 -12 321.441 51.3085   1
   4  -5  12 324.777 104.309   1
   4   5  12 328.668 68.2176   2
   4   5  12 335.060 72.9182  13
   4   5  13 20839.8 318.885   2
  -4  -5 -13 21015.7 209.444   4
  -4   5 -13 20600.2 283.217   1
   4  -5  13 19848.8 345.435   3
   4   5  13 19548.9 321.693  13
  -4  -5 -14 22.1557 27.6904   4
  -4   5 -14 25.9416 31.7825   1
   4  -5  14 39.6502 65.3673   3
   4   5  14 17.4585 57.2155  13
  -4  -5 -15 14801.4 158.863   4
   4   5  15 14311.4 253.866  13
  -4  -5 -16 14.6843 20.4451   4
  -4  -5 -16 23.5871 30.9437   7
   4  -5  16 6.09669 55.4159   3
   4   5  16-14.4447 48.0360  13
  -4  -5 -17 110.619 29.3154   7
   4  -5  17 158.845 47.4169   3
   4   5  17 59.3220 41.6094  13
  -4  -5 -18 53.4464 22.2323   7
  -4   6  20 3.89686 40.5979   2
  -4  -6  20 23.6323 43.0233  13
  -4   6  19 189.531 57.0985   2
  -4  -6  19 118.405 41.0935   2
  -4  -6  19 84.7330 54.3956  13
  -4  -6  18 3848.49 125.177   2
  -4   6  18 4111.80 143.684   2
  -4  -6  18 4104.79 162.810  13
  -4   6  17 4055.66 132.972   9
  -4  -6  17 3958.64 136.820   2
  -4  -6  17 3784.07 99.4366   3
  -4   6  16 1129.61 95.2917   2
  -4   6  16 867.037 71.4415   9
  -4  -6  16 851.957 80.0432   2
  -4  -6  16 1101.21 86.5150   3
   4   6 -16 1118.91 119.329   1
  -4   6  15 918.006 86.7306   2
  -4   6  15 964.044 72.2292   9
  -4  -6  15 817.517 81.6836   2
  -4  -6  15 861.447 84.3159   3
  -4  -6  15 787.659 100.164   1
   4   6 -15 817.637 113.740   1
   4   6 -14 251.668 87.4501   1
  -4   6  14 331.774 51.3312   9
  -4   6  14 295.875 67.9064   2
  -4  -6  14 393.245 90.6812   1
  -4  -6  14 249.178 65.7612   2
  -4  -6  14 280.722 68.2965   3
  -4   6  13-5.26150 55.8271   2
  -4  -6  13 23.0089 72.3627   1
  -4  -6  13 80.0088 59.0969   2
  -4   6  13 179.844 45.2460   9
  -4  -6  13 202.094 64.4815   3
   4   6 -12 258.442 91.3372   1
  -4   6  12 258.837 46.3346   9
  -4   6  12 156.380 48.9341   7
  -4  -6  12 158.397 59.6249   2
  -4  -6  12 237.411 81.9977   1
  -4  -6  12 207.535 61.0848   3
  -4  -6  11 2234.03 101.022  11
   4   6 -11 2284.18 163.715   1
  -4   6  11 2064.81 87.5392   9
  -4  -6  11 1789.38 108.953   2
  -4   6  11 2043.57 101.822   7
  -4  -6  11 2051.15 114.504   3
   4   6 -10 10701.4 317.597   1
  -4   6  10 10895.3 180.735   9
  -4  -6  10 11090.5 234.378   3
   4   6  -9 15613.1 375.201   1
  -4   6   9 15025.8 208.751   9
   4   6  -9 14628.5 344.037  10
  -4  -6   9 15489.3 367.457   1
   4   6  -9 14822.3 274.544   6
   4   6  -8 121.222 72.5246  10
   4   6  -8-8.19105 67.9611   1
  -4   6   8 80.4867 32.8407   9
  -4  -6   8 76.6372 49.2819   4
   4   6  -8 116.050 50.2978   6
   4   6  -7 28.6131 67.9842  10
   4   6  -7-7.50888 65.9784   1
  -4   6   7 37.5129 32.2970   9
  -4  -6   7 17.3276 43.7165   4
   4   6  -7 1.64580 66.6005   8
  -4  -6   7 104.214 66.2033   1
   4   6  -7 1.35355 38.7126   6
   4   6  -6 1800.70 138.363  10
  -4  -6   6 1923.34 129.655   1
   4   6  -6 1800.23 132.176   1
   4   6  -6 1409.60 114.177   8
  -4  -6   6 1933.98 83.4798   4
  -4   6   6 2301.34 164.650   8
   4   6  -6 1613.37 81.7398   6
  -4  -6   5 1710.72 77.0970   4
   4   6  -5 1578.79 118.363   1
   4   6  -5 1678.73 125.635   8
  -4  -6   5 1766.88 114.954   6
  -4   6   5 1823.46 151.696   8
   4   6  -5 1648.40 130.654  10
   4   6  -5 1591.45 73.5898   6
   4   6  -4 11493.2 300.511  10
  -4  -6   4 11653.0 172.955   4
   4   6  -4 11292.7 273.836   1
  -4   6   4 11964.4 323.619   8
  -4  -6   4 12206.4 264.287   6
   4   6  -3 933.671 107.374  10
  -4   6   3 716.336 115.957   8
   4   6  -3 783.119 88.7273   1
  -4  -6   3 898.986 56.4233   4
   4   6  -3 874.576 105.433   8
  -4  -6   3 1010.03 84.8229   6
  -4  -6   2 27166.5 248.198   4
   4   6  -2 28484.6 467.876  10
  -4   6   2 28789.3 481.150   8
   4   6  -2 27151.1 465.477   8
  -4  -6   2 28817.5 380.257   6
  -4  -6   1 30868.1 255.018   4
  -4   6   1 32816.5 507.292   8
   4   6  -1 33743.2 419.562   1
   4   6  -1 30662.5 502.303   8
   4   6  -1 32363.5 504.130  10
  -4  -6   1 33869.0 403.094   6
   4   6   0 5122.69 212.833  10
  -4  -6   0 4377.21 98.3682   4
  -4   6   0 4747.35 204.950   8
   4   6   0 4612.00 158.125   1
   4   6   0 4750.79 209.907   8
   4   6   1 10861.3 305.991  10
  -4  -6  -1 10059.1 143.177   4
  -4   6  -1 10316.1 289.727   8
   4   6   1 10892.4 222.382   1
   4   6   1 9976.77 300.000   8
  -4  -6  -1 10859.7 229.823   6
   4   6   2 3904.52 191.096  10
  -4  -6  -2 3291.69 85.1313   4
  -4   6  -2 3635.02 185.044   8
   4   6   2 3663.77 127.103   1
   4   6   2 3582.09 192.256   8
  -4  -6  -2 3773.96 139.262   6
  -4  -6  -3 197110. 640.747   4
   4   6   3 200339. 1311.25   9
   4   6   3 203535. 791.993   1
  -4   6  -3 197859. 1267.88   8
   4   6   3 203654. 1376.61   8
   4   6   4 10243.3 305.890  10
   4   6   4 8025.73 273.673   9
  -4  -6  -4 8896.18 139.392   4
  -4   6  -4 8343.80 278.815   8
   4   6   4 9496.49 307.154   8
   4   6   5 11629.1 321.271   9
  -4  -6  -5 11654.8 160.903   4
  -4   6  -5 11597.6 324.814   8
   4   6   6 61.6140 78.2050   9
   4  -6   6 57.5533 59.7340   5
  -4   6  -6 42.0618 83.9044   8
   4   6   6 150.252 86.5137   8
   4   6   7 2702.22 176.006   9
   4  -6   7 2942.37 129.523   5
  -4  -6  -7 2808.60 83.4538   4
  -4   6  -7 2839.13 170.319   8
  -4   6  -8 43.1252 26.8908   1
   4   6   8-53.2958 78.9374   9
  -4  -6  -8 0.50199 29.3554   4
   4  -6   8-6.07528 70.0274   5
  -4   6  -8-14.4932 82.4948   8
   4   6   8 25.0919 58.6578   2
   4   6   8 58.3169 64.5485  13
   4  -6   9 5692.25 173.186   5
   4   6   9 5521.24 178.155   2
   4   6   9 4947.49 234.365   9
  -4  -6  -9 5364.06 112.862   4
  -4   6  -9 4877.83 107.139   1
   4   6   9 5382.82 181.271  13
   4  -6   9 5793.23 191.801  11
  -4   6 -10 50.5781 30.4835   1
   4   6  10 268.913 93.9303   9
  -4  -6 -10 78.3750 32.1993   4
   4   6  10 97.8086 63.7239   2
   4  -6  10 118.186 73.2734   5
   4   6  10 230.579 67.4053  13
   4  -6  11 8561.61 188.242   5
   4   6  11 8933.21 220.923   2
   4   6  11 8991.00 312.440   9
  -4   6 -11 7960.56 142.091   1
   4  -6  11 8881.83 223.014  11
   4   6  11 8303.41 221.672  13
   4   6  12 5557.87 174.485   2
   4   6  12 5603.68 252.859   9
  -4  -6 -12 5295.70 111.171   4
   4   6  12 5239.48 178.203  13
   4   6  13 9913.45 220.507   2
   4   6  13 9642.46 318.600   9
   4   6  14 1464.99 93.5707   2
   4   6  14 1692.06 146.793   9
  -4  -6 -14 1588.23 60.8241   4
   4   6  14 1587.41 101.274  13
   4  -6  14 1589.29 110.913   3
   4   6  15 34224.7 558.383   9
  -4  -6 -15 35493.0 308.586   7
   4   6  15 34237.3 382.308  13
   4   6  15 35217.6 353.378   2
  -4  -6 -16 3950.74 75.4348   4
   4  -6  16 4049.97 137.378   3
  -4  -6 -16 3553.33 93.6020   7
   4   6  16 3731.41 123.478  13
  -4  -6 -17 8311.53 122.373   7
   4   6  17 8427.79 152.317  13
  -4  -6 -18 51.8820 17.6108   7
  -4   7  19 6957.58 158.286   2
  -4  -7  19 6246.57 159.338  13
  -4   7  18 7688.10 181.134   2
  -4  -7  18 7874.22 201.161  13
  -4  -7  17 5742.69 148.262   2
  -4  -7  17 6008.94 127.350   3
  -4   7  16 4803.77 163.360   2
  -4  -7  16 4812.68 146.723   3
  -4   7  15 23075.4 346.724   2
  -4   7  15 21593.3 260.457   9
  -4  -7  15 19798.7 300.153   2
  -4  -7  15 19304.8 387.744   1
  -4  -7  15 21727.4 313.215   3
   4   7 -15 21384.1 409.925   1
  -4   7  14 17606.9 235.323   9
  -4  -7  14 17706.8 296.053   3
  -4  -7  14 17308.6 394.688   1
  -4   7  14 18971.9 317.026   2
   4   7 -14 18727.3 414.083   1
   4   7 -13 3575.52 189.827   1
  -4  -7  13 3300.55 139.452   2
  -4  -7  13 3363.31 142.753   3
  -4  -7  13 3240.85 190.797   1
   4   7 -12 6505.46 249.383   1
  -4  -7  12 5734.44 142.896  11
  -4  -7  12 5771.64 180.479   2
  -4   7  12 6559.87 136.345   9
  -4  -7  12 6106.23 188.717   3
  -4  -7  12 6284.34 258.720   1
  -4  -7  11 17882.4 430.012   1
   4   7 -11 18704.7 405.676   1
  -4  -7  11 19498.0 283.311  11
  -4   7  11 17645.4 211.941   9
  -4  -7  11 17045.9 296.161   2
  -4   7  11 17181.6 274.481   7
  -4  -7  11 17838.5 310.998   3
   4   7 -10 1763.69 138.312  10
  -4  -7  10 1875.72 152.321   1
   4   7 -10 1758.43 138.182   1
  -4   7  10 1681.31 67.2606   9
   4   7 -10 1852.97 108.150   3
  -4  -7  10 1498.40 102.944   2
  -4   7  10 1726.53 92.8183   7
  -4  -7  10 1664.21 98.9642  11
   4   7  -9 47077.3 641.359  10
   4   7  -9 48546.5 622.799   1
  -4  -7   9 49957.4 440.919  11
  -4  -7   9 47204.7 666.234   1
  -4   7   9 48166.1 331.223   9
   4   7  -9 48883.9 473.412   3
  -4  -7   9 45382.8 485.343   2
  -4  -7   8 7030.38 264.900   1
  -4  -7   8 6985.78 162.768   5
   4   7  -8 7271.96 261.207  10
   4   7  -8 7503.66 242.207   1
  -4   7   8 7915.43 142.455   9
   4   7  -8 7672.88 190.426   3
  -4  -7   8 7284.55 166.422   4
  -4  -7   7 13338.9 214.392   5
  -4  -7   7 13382.3 347.600   1
   4   7  -7 12857.0 335.702  10
  -4  -7   7 12794.8 202.781   4
   4   7  -7 12826.6 238.870   3
   4   7  -7 12435.5 323.163   8
   4   7  -7 13251.1 309.896   1
   4   7  -6 26301.8 471.424  10
  -4  -7   6 29396.6 300.005   4
   4   7  -6 27758.3 485.892   8
   4   7  -6 30118.7 450.412   1
   4   7  -5 4591.69 208.301  10
   4   7  -5 4790.38 185.532   1
  -4   7   5 5104.11 236.478   8
   4   7  -5 4489.72 206.534   8
  -4  -7   5 4769.80 188.635   6
  -4  -7   5 4480.76 119.595   4
   4   7  -4 14465.0 353.033  10
  -4  -7   4 14724.3 203.901   4
   4   7  -4 15433.1 302.123   1
  -4   7   4 15707.1 391.349   8
   4   7  -4 13736.5 338.657   8
  -4  -7   4 15397.0 325.475   6
  -4  -7   3 37489.4 315.623   4
   4   7  -3 37955.5 444.782   1
   4   7  -2 6355.03 244.385  10
  -4  -7   2 6308.02 129.500   4
   4   7  -2 6486.45 183.682   1
  -4   7   2 6715.89 260.527   8
   4   7  -2 5893.14 231.447   8
  -4  -7   2 7163.08 211.714   6
  -4  -7   1 158702. 614.832   4
   4   7  -1 161246. 826.482   1
   4   7  -1 157631. 1166.32  10
  -4  -7   1 160180. 943.771   6
   4   7   0 75566.1 817.511  10
  -4  -7   0 73639.0 405.635   4
   4   7   0 76180.5 520.757   1
  -4   7   0 74397.0 794.627   8
  -4  -7   0 77644.3 645.636   6
   4   7   1 16946.5 203.316   1
  -4   7  -1 16279.6 377.298   8
   4   7   1 16663.1 400.777   8
   4   7   2-61.9703 83.3758  10
  -4   7  -2 161.761 88.5076   8
   4   7   2 93.9726 92.6610   8
  -4  -7  -2 133.808 33.2600   4
   4   7   3 136921. 1115.13   9
  -4  -7  -3 139875. 559.344   4
  -4   7  -3 135146. 1077.75   8
   4   7   3 140981. 1153.49   8
  -4  -7  -4 55094.7 354.906   4
  -4   7  -4 54608.7 692.581   8
   4   7   4 55910.6 747.989   8
   4  -7   5 4365.66 145.202   5
  -4  -7  -5 4201.39 101.997   4
   4   7   5 4207.14 211.281   9
  -4   7  -5 4431.96 215.121   8
   4   7   5 4389.26 218.852   8
   4  -7   6 19118.5 295.477   5
   4   7   6 19779.6 439.150   9
  -4  -7  -6 19890.8 215.855   4
   4   7   6 21386.9 471.899   8
  -4   7  -6 17818.0 399.384   8
   4   7   6 18823.2 327.676  13
   4   7   6 19501.2 319.151   2
   4  -7   7 10018.4 226.728   5
   4   7   7 9761.97 314.324   9
  -4  -7  -7 10489.9 159.154   4
   4   7   7 9943.98 232.021   2
   4   7   7 9552.19 239.815  13
  -4   7  -7 9863.58 295.618   8
   4  -7   8 14000.9 264.762   5
   4   7   8 14500.1 279.356   2
  -4  -7  -8 14141.8 184.719   4
   4   7   8 13700.0 373.012   9
   4   7   8 13952.8 288.999  13
   4  -7   9 35722.3 410.772   5
   4   7   9 35800.5 600.232   9
  -4  -7  -9 35318.4 287.206   4
   4   7   9 35660.6 433.238   2
   4  -7  10 196.391 77.4453  11
   4  -7  10 187.244 78.4565   5
  -4  -7 -10 172.780 35.0270   4
   4   7  10 353.645 102.155   9
   4   7  10 315.357 74.5673   2
   4   7  10 190.361 70.4205  13
   4  -7  11 4084.65 142.919   5
   4   7  11 4249.95 219.379   9
  -4  -7 -11 4294.98 102.242   4
   4  -7  11 4391.89 166.692  11
   4   7  11 4142.95 155.922   2
   4   7  11 4212.50 165.418  13
   4   7  12 30252.2 382.345   2
   4   7  12 29095.6 544.833   9
  -4  -7 -12 31161.4 261.792   4
   4   7  12 28153.8 391.790  13
   4   7  13 24440.7 485.771   9
   4   7  13 25931.2 340.034   2
  -4  -7 -13 26920.8 235.515   4
   4   7  13 23997.0 349.544  13
   4   7  14 17695.2 264.749   2
   4   7  14 17015.7 396.169   9
   4  -7  14 17794.4 306.014   3
  -4  -7 -14 17587.0 222.973   7
   4   7  14 17739.8 286.177  13
   4   7  15 14411.1 217.295   2
  -4  -7 -15 15759.0 157.891   4
   4  -7  15 15725.7 270.682   3
  -4  -7 -15 14786.1 189.024   7
   4   7  15 14329.2 240.054  13
  -4  -7 -16 5568.25 104.957   7
   4   7  16 5432.00 134.791  13
   4   7  16 5305.84 117.060   2
   4  -7  17 363.925 43.7203   3
  -4  -7 -17 333.183 27.7415   7
  -4  -8  19 346.200 50.2907  13
  -4   8  18 3649.26 116.763   2
  -4  -8  18 3345.13 127.845  13
  -4   8  17-50.8371 51.3713   2
  -4  -8  17 12.7066 41.8156   3
  -4   8  16-30.4728 53.8218   2
  -4  -8  16-23.4299 55.9243   3
  -4  -8  15 6608.95 166.808   2
  -4  -8  15 7346.32 185.267   3
  -4  -8  14 1469.66 93.5605   2
  -4  -8  14 1476.27 103.590   3
   4   8 -14 1472.90 110.101   1
  -4  -8  14 1335.25 128.113   1
  -4  -8  13 707.895 78.2689   2
  -4  -8  13 920.408 90.3178   3
   4   8 -13 964.207 99.7103   1
  -4  -8  13 799.408 110.598   1
  -4  -8  12 1820.88 94.6230  11
  -4   8  12 1708.26 54.2214   9
  -4  -8  12 1591.82 101.488   2
  -4  -8  12 1639.95 112.875   3
   4   8 -12 1970.06 136.734   1
  -4  -8  12 1620.35 146.794   1
   4   8 -11 97.4825 68.8736   1
  -4  -8  11 55.0219 57.6317   2
  -4  -8  11 229.103 88.4277   1
  -4  -8  11 134.291 63.2952   3
   4   8 -10 3495.69 169.003   1
  -4  -8  10 3320.65 204.217   1
   4   8 -10 3561.66 191.420  10
  -4   8  10 3394.32 71.4806   9
  -4  -8  10 3187.40 136.197   2
  -4  -8  10 3011.14 125.683  11
  -4  -8   9 1765.92 103.751  11
  -4  -8   9 1604.57 143.256   1
  -4   8   9 1861.46 55.7091   9
  -4  -8   9 1867.44 97.3308   5
   4   8  -9 1709.48 145.928  10
  -4  -8   9 1777.69 108.690   2
   4   8  -9 1821.77 125.377   1
   4   8  -8 9198.89 249.625   1
  -4  -8   8 9246.39 193.994   4
  -4  -8   8 9241.53 192.567   5
   4   8  -8 8885.56 300.761  10
  -4  -8   8 9838.37 215.709  11
  -4   8   8 9557.16 132.234   9
  -4  -8   7 220.535 62.6419  11
  -4  -8   7 261.313 59.4739   5
   4   8  -7 242.647 71.8963   1
  -4   8   7 308.521 40.1350   9
  -4  -8   7 233.522 59.2690   4
   4   8  -7 335.865 92.3273   8
   4   8  -7 383.318 95.0744  10
   4   8  -6 4289.34 163.919   1
   4   8  -6 4151.45 208.987  10
  -4  -8   6 4095.35 127.208   4
   4   8  -6 3942.86 128.807   3
   4   8  -6 4075.87 204.520   8
   4   8  -5 15947.6 288.626   1
   4   8  -5 15524.2 235.207   3
   4   8  -5 14738.4 376.263   8
   4   8  -5 15194.9 382.708  10
  -4  -8   5 16328.4 231.103   4
   4   8  -4 1966.35 150.135  10
  -4   8   4 2364.32 182.695   8
   4   8  -4 2241.89 161.660   8
   4   8  -4 2384.26 114.790   1
  -4  -8   4 2200.06 137.792   6
  -4  -8   4 2424.58 97.7543   4
   4   8  -3 53.4192 48.5444   1
   4   8  -3 71.9043 76.4799  10
  -4   8   3-57.2180 103.806   8
   4   8  -3-15.2774 81.3396   8
   4   8  -3 156.475 44.8272   3
  -4  -8   3 53.9395 41.2981   4
  -4  -8   3-33.3477 54.8748   6
   4   8  -2 3830.01 110.419   1
   4   8  -2 4363.73 213.809  10
  -4   8   2 4264.14 228.529   8
   4   8  -2 4035.90 112.881   3
   4   8  -2 3697.01 201.107   8
  -4  -8   2 4657.35 187.351   6
  -4  -8   2 4007.27 112.520   4
   4   8  -1 26395.0 497.053  10
  -4  -8   1 26244.9 268.408   4
   4   8  -1 26917.9 258.415   3
   4   8   0 2865.70 179.893  10
  -4  -8   0 2923.39 92.6015   4
  -4   8   0 2901.69 190.548   8
   4   8   0 3035.63 84.4750   3
   4   8   0 3284.86 187.950   8
   4   8   1 3671.13 203.857  10
  -4  -8  -1 4025.88 104.969   4
  -4   8  -1 3602.26 200.901   8
   4   8   1 3009.06 70.0211   3
   4   8   1 3338.75 194.885   8
   4   8   2 2120.88 168.525  10
  -4  -8  -2 1800.31 71.9205   4
  -4   8  -2 1772.10 161.313   8
   4   8   2 2025.85 164.022   8
  -4  -8  -3 39671.1 307.372   4
  -4   8  -3 39963.1 620.619   8
   4   8   4 5979.62 183.128   2
  -4  -8  -4 6130.98 125.552   4
  -4   8  -4 5930.37 252.954   8
   4   8   4 6132.00 199.669  13
   4   8   5 616.167 79.9769   2
   4  -8   5 1046.12 88.5893   5
   4   8   5 773.663 120.395   9
  -4  -8  -5 821.410 53.4474   4
   4   8   5 770.630 132.401   8
  -4   8  -5 442.778 104.427   8
   4   8   5 771.822 93.1747  13
   4   8   6 24268.4 357.536   2
   4  -8   6 23605.3 333.072   5
   4   8   6 24253.6 496.454   9
  -4   8  -6 23487.3 465.763   8
   4   8   6 24178.5 384.698  13
   4  -8   7 4224.16 159.233   5
   4   8   7 4145.75 160.295   2
   4   8   7 4429.23 222.748   9
  -4  -8  -7 4473.38 107.379   4
  -4   8  -7 4147.32 200.760   8
   4   8   7 4340.08 171.476  13
   4  -8   8 1374.38 110.367   5
   4   8   8 1552.48 150.483   9
  -4  -8  -8 1617.76 67.6487   4
  -4   8  -8 1621.44 131.133   8
   4   8   8 1500.04 115.647  13
   4   8   8 1534.69 107.388   2
   4  -8   9 751.673 96.7681   5
   4   8   9 667.654 110.499   9
  -4  -8  -9 628.536 47.0391   4
   4  -8   9 571.443 88.6952  11
   4   8   9 588.122 84.9561   2
   4   8   9 513.493 84.6822  13
   4  -8  10 18846.4 327.747  11
  -4  -8 -10 18646.6 208.110   4
   4   8  10 18654.7 330.988  13
   4   8  10 18801.2 310.638   2
   4  -8  11 472.424 81.5409   5
   4   8  11 707.008 107.383   9
  -4  -8 -11 472.888 41.6114   4
   4  -8  11 565.866 91.6425  11
   4   8  11 423.103 72.8654   2
  -4  -8 -11 439.824 48.8342   7
   4   8  11 584.012 87.8253  13
   4   8  12 20854.5 441.100   9
   4   8  12 20803.9 307.552   2
  -4  -8 -12 19781.3 235.864   7
   4   8  12 21174.0 333.671  13
   4   8  13 3102.68 122.472   2
   4   8  13 3033.06 172.529   9
  -4  -8 -13 2681.73 88.7571   7
   4   8  13 2773.96 126.005  13
   4   8  14 1135.58 76.8360   2
  -4  -8 -14 1295.36 51.5961   4
   4  -8  14 1085.06 89.5560   3
  -4  -8 -14 1163.54 58.2402   7
   4   8  14 1112.41 85.2292  13
   4   8  15 21419.7 242.649   2
  -4  -8 -15 20951.8 194.079   7
   4   8  15 21592.8 270.212  13
   4   8  16 5383.37 104.650   2
  -4  -8 -16 5209.89 83.9221   7
  -4  -9  18 24556.1 276.452  13
  -4  -9  16 4193.17 127.085   3
  -4  -9  15 7613.39 180.791   3
  -4  -9  14 20031.6 307.678   3
  -4  -9  13 1092.99 82.0205   2
  -4  -9  13 1066.75 91.4998   3
   4   9 -13 1069.81 79.8355   1
  -4  -9  13 937.334 118.893   1
  -4  -9  12 5855.33 146.902  11
  -4  -9  12 5578.91 164.806   2
  -4  -9  12 6362.44 192.853   3
   4   9 -12 5661.80 168.880   1
  -4  -9  12 6124.93 259.682   1
  -4  -9  11 20039.9 310.779   2
   4   9 -11 20703.9 321.396   1
  -4  -9  10 2395.60 117.643  11
   4   9 -10 2583.93 170.737  10
  -4  -9  10 2326.85 117.980   2
  -4  -9  10 2290.80 176.559   1
   4   9 -10 2084.97 109.900   1
  -4  -9   9 9601.69 209.603  11
  -4  -9   9 9109.43 186.526   5
  -4  -9   9 9075.84 218.778   2
   4   9  -9 9428.17 219.075   1
  -4  -9   8 106.764 58.8935  11
  -4  -9   8 147.007 66.0710   5
  -4  -9   8 258.630 68.8016   4
   4   9  -8 195.327 84.7290  10
   4   9  -8 162.223 56.1755   1
  -4  -9   7 3627.44 140.101  11
  -4  -9   7 3531.98 128.197   5
   4   9  -7 3335.02 201.947  10
  -4   9   7 3762.24 79.2496   9
   4   9  -7 3858.93 205.783   8
  -4  -9   7 3700.51 131.049   4
   4   9  -7 3655.71 133.992   1
   4   9  -6 100740. 1005.71  10
  -4  -9   6 111706. 716.978  11
  -4   9   6 111557. 1123.40   8
   4   9  -6 100768. 998.958   8
   4   9  -6 97251.9 582.715   1
  -4  -9   5 6658.39 179.277  11
   4   9  -5 6123.54 260.192  10
  -4  -9   5 6346.24 158.123   4
  -4   9   5 6574.13 289.646   8
   4   9  -4 27007.1 525.015  10
  -4  -9   4 28032.3 309.981   4
   4   9  -3 1156.14 134.259  10
  -4  -9   3 1515.68 83.6379   4
  -4   9   3 1242.98 149.079   8
   4   9  -3 1014.02 130.319   8
   4   9  -3 1579.11 109.055   2
   4   9  -2 69146.5 828.674   8
  -4  -9   2 69329.4 460.287   4
   4   9  -1 8515.60 307.688  10
  -4  -9   1 8378.18 163.835   4
  -4   9   1 8149.43 312.214   8
   4   9  -1 8638.53 308.620   8
   4   9  -1 8831.05 223.324   2
   4   9   0 61737.3 803.882  10
  -4  -9   0 58447.1 410.752   4
  -4   9   0 59537.2 785.695   8
   4   9   0 58167.3 778.962   8
   4   9   0 60690.0 558.366   2
   4   9   1 1718.05 156.593  10
  -4  -9  -1 1723.37 76.4124   4
  -4   9  -1 1632.47 162.803   8
   4   9   1 1739.87 160.445   8
   4   9   1 1645.51 107.231   2
   4   9   2 20591.5 325.754   2
  -4  -9  -2 19872.4 228.101   4
  -4   9  -2 20611.7 468.318   8
   4   9   2 20780.2 354.477  13
   4   9   3 25447.1 361.658   2
  -4  -9  -3 25537.9 253.727   4
  -4   9  -3 27151.1 531.469   8
   4   9   3 26724.0 401.871  13
   4   9   4 458.898 79.8544   2
  -4  -9  -4 363.427 44.4669   4
   4   9   4 374.476 85.1664  13
  -4   9  -4 484.742 113.957   8
   4   9   5 1014.92 92.6478   2
  -4  -9  -5 885.706 55.5673   4
   4  -9   5 984.533 91.5687   5
  -4   9  -5 1005.12 125.080   8
   4   9   5 1197.13 145.034   8
   4   9   5 991.689 104.226  13
   4   9   6 57672.0 540.778   2
   4  -9   6 56729.9 515.432   5
  -4  -9  -6 57688.1 375.542   4
  -4   9  -6 56109.3 729.122   8
   4   9   6 59056.2 596.852  13
   4   9   7 10819.6 240.744   2
  -4  -9  -7 10852.7 164.389   4
  -4   9  -7 10241.7 306.940   8
   4  -9   7 10791.6 238.240   5
   4   9   7 10891.6 262.011  13
   4  -9   8 5813.10 180.233   5
   4   9   8 5959.78 183.681   2
  -4  -9  -8 5853.76 122.538   4
   4   9   8 6015.23 200.051  13
   4   9   8 6228.78 258.921   9
   4  -9   9 110.944 67.8905  11
   4  -9   9 210.141 78.4551   5
  -4  -9  -9 131.363 33.4976   4
   4   9   9 82.8272 64.4352   2
   4   9   9 126.340 69.3454  13
   4  -9  10 12219.4 238.661   5
   4  -9  10 12391.3 259.455  11
   4   9  10 12263.4 244.437   2
   4   9  10 12266.8 349.980   9
  -4  -9 -10 12774.8 170.123   4
   4   9  10 11948.5 258.638  13
   4  -9  11-24.1939 73.0394  11
   4  -9  11-39.6669 66.0186   5
   4   9  11 124.622 75.5349   9
  -4  -9 -11 24.5991 26.4720   4
   4   9  11-37.0953 57.7651   2
   4   9  11 51.0199 64.0382  13
   4   9  12 22242.5 297.569   2
  -4  -9 -12 22493.9 208.686   4
   4   9  12 21887.3 430.948   9
   4   9  12 21815.5 318.470  13
   4   9  13 1005.07 74.9783   2
  -4  -9 -13 1104.32 49.1067   4
   4   9  13 893.445 78.9320  13
   4   9  14 10344.6 174.845   2
   4  -9  14 10427.0 207.264   3
   4   9  14 10130.0 190.026  13
   4   9  15 125.820 34.8504   2
   4  -9  15 170.082 49.4698   3
   4   9  15 167.764 42.4372  13
  -4 -10  17 1785.67 84.8899  13
  -4 -10  16-30.5895 42.3967   3
  -4 -10  15 177.824 52.3113   3
  -4 -10  14 796.589 79.4518   3
  -4 -10  13 9605.57 218.866   3
  -4 -10  12 1949.11 90.9508  11
  -4 -10  12 2326.47 120.284   3
  -4 -10  11 40.6512 61.5815  11
  -4 -10  11 110.287 54.0265   2
  -4 -10  11-1.20288 80.3696   1
  -4 -10  10 4681.83 151.907  11
  -4 -10  10 4140.54 141.549   2
   4  10 -10 4677.94 216.018  10
  -4 -10   9 33.6332 57.6833   5
   4  10  -9 51.0149 75.7092  10
  -4 -10   9 47.2671 60.5027  11
  -4 -10   8 2150.94 113.597  11
  -4 -10   8 2365.98 112.245   5
   4  10  -8 2577.03 179.933  10
  -4 -10   8 2615.54 116.825   4
  -4 -10   8 2280.65 116.853   2
   4  10  -7 5603.31 255.640  10
  -4 -10   7 6055.52 162.020   5
  -4 -10   7 5511.55 167.597  11
   4  10  -7 5648.11 248.400   8
  -4 -10   6 1507.73 99.0876  11
   4  10  -6 1539.40 157.312  10
  -4 -10   6 1528.44 94.3366   4
   4  10  -6 1543.67 146.878   8
  -4 -10   5 27311.3 361.058  11
   4  10  -5 25550.5 528.249  10
  -4 -10   5 25449.3 306.256   4
  -4  10   5 27142.5 569.033   8
   4  10  -5 25926.3 522.106   8
  -4  10   4-42.2085 102.500   8
   4  10  -4 195.066 98.9772   8
   4  10  -4 87.6909 87.6769  10
  -4 -10   3 5877.64 150.450   4
  -4  10   3 6068.73 282.502   8
   4  10  -3 5750.68 261.245   8
  -4 -10   2 6382.74 152.164   4
  -4  10   2 6183.93 286.889   8
   4  10  -2 6220.70 273.048   8
   4  10  -2 6742.46 286.259  10
   4  10  -2 6865.20 195.241   2
  -4 -10   1 7850.52 163.190   4
  -4  10   1 8090.74 319.273   8
   4  10  -1 7789.82 298.028   8
   4  10  -1 8864.00 219.572   2
   4  10  -1 8790.46 326.250  10
   4  10   0 67.3650 93.3587  10
  -4  10   0-152.448 109.265   8
   4  10   0 38.0175 62.3707   2
   4  10   0-36.2600 98.1466   8
  -4 -10   0 63.6192 42.0553   4
  -4  10  -1 13484.2 394.044   8
   4  10   1 13721.9 396.074   8
  -4 -10  -1 13537.0 202.732   4
   4  10   1 13669.0 269.201   2
   4  10   2 3020.15 202.761  10
  -4  10  -2 2480.62 191.572   8
   4  10   2 2666.04 198.757   8
  -4 -10  -2 2436.81 88.4346   4
   4  10   2 2577.61 127.018   2
   4  10   3 5613.09 261.786  10
  -4 -10  -3 4537.49 113.246   4
  -4  10  -3 4817.12 246.392   8
   4  10   3 5855.18 274.704   8
   4  10   3 4738.32 181.256  13
   4  10   3 4756.85 164.099   2
   4  10   4 2558.26 127.185   2
  -4 -10  -4 2521.66 86.6692   4
  -4  10  -4 2179.04 176.021   8
   4  10   4 2589.63 142.913  13
   4  10   5 1768.37 111.865   2
   4 -10   5 1613.69 105.222   5
  -4 -10  -5 1742.01 72.2169   4
  -4  10  -5 1818.10 168.827   8
   4  10   5 1931.88 129.598  13
   4  10   6 7603.21 200.897   2
   4 -10   6 7615.75 195.633   5
  -4 -10  -6 7509.32 136.666   4
  -4  10  -6 7779.63 283.582   8
   4  10   6 7649.72 221.694  13
  -4 -10  -7 8100.43 141.877   4
   4 -10   7 7623.31 198.541   5
   4  10   7 7973.43 202.578   2
   4  10   7 8023.24 222.803  13
   4  10   8 15786.0 273.061   2
   4 -10   8 15863.4 272.158   5
  -4 -10  -8 15497.4 187.978   4
   4  10   8 16129.2 300.420  13
   4 -10   9 7707.07 205.489  11
   4 -10   9 7291.68 188.183   5
  -4 -10  -9 7342.94 127.723   4
   4  10   9 7438.42 187.746   2
   4  10  10 11134.7 217.543   2
   4 -10  10 11400.3 218.584   5
   4 -10  10 10969.5 233.937  11
  -4 -10 -10 11266.5 152.619   4
   4  10  10 11093.3 237.927  13
   4 -10  11 930.339 75.6839   5
   4  10  11 1011.81 79.1865   2
   4 -10  11 943.972 87.7966  11
  -4 -10 -11 950.753 47.0773   4
   4  10  11 771.291 79.8701  13
   4  10  12 24441.9 285.339   2
  -4 -10 -12 24991.9 201.349   4
   4  10  12 24214.9 308.939  13
   4  10  13 1602.61 77.3109   2
   4  10  13 1618.87 85.4779  13
   4  10  14 480.919 48.1423  13
   4  10  14 515.252 47.1638   2
  -4 -11  15 1249.60 72.1652   3
  -4 -11  14 9361.85 183.804   3
  -4 -11  13 202.175 58.8937   3
  -4 -11  12 49050.9 310.167  11
  -4 -11  12 55793.8 500.251   3
  -4 -11  11 26.2250 56.6744  11
  -4 -11  10 17941.9 268.219  11
  -4 -11   9 17.4606 61.7664  11
  -4 -11   9 116.574 47.0103   2
   4  11  -9-55.1816 69.4527  10
  -4 -11   8 12861.9 232.343  11
  -4 -11   8 12112.4 210.456   5
   4  11  -8 13263.6 364.121  10
  -4 -11   8 12191.4 231.649   2
  -4 -11   7 522.370 74.1590  11
   4  11  -7 625.219 105.225  10
  -4 -11   7 501.165 76.1789   5
  -4 -11   7 634.953 77.3311   4
   4  11  -7 586.782 101.645   8
  -4 -11   6 61933.4 526.390  11
   4  11  -6 61390.8 802.095  10
  -4 -11   6 61387.9 470.562   5
  -4 -11   6 59324.6 468.110   4
   4  11  -6 59237.4 768.971   8
  -4 -11   5 2402.09 119.729  11
   4  11  -5 2394.71 176.403  10
  -4 -11   5 1971.96 101.322   4
  -4  11   5 2529.70 201.271   8
   4  11  -5 2334.94 176.528   8
  -4 -11   4 4452.90 149.911  11
   4  11  -4 4640.77 238.105  10
  -4 -11   4 4254.36 134.085   4
  -4  11   4 5088.62 269.414   8
   4  11  -4 4503.16 230.258   8
   4  11  -3 14659.4 410.682  10
  -4  11   3 14809.8 430.940   8
   4  11  -3 14615.6 405.204   8
  -4  11   2 19819.9 492.745   8
   4  11  -2 19541.9 466.611   8
  -4 -11   2 19422.9 257.922   4
   4  11  -1 209.134 99.1440  10
  -4 -11   1 210.005 51.6807   4
  -4  11   1 124.648 120.574   8
   4  11  -1 241.274 67.3286   2
   4  11  -1 162.356 97.1515   8
  -4 -11   0 13582.9 206.189   4
  -4  11   0 13919.5 410.405   8
   4  11   0 13912.8 404.331   8
   4  11   0 13416.2 260.711   2
   4  11   1 3222.93 208.643  10
  -4 -11  -1 2437.07 93.0250   4
  -4  11  -1 2921.81 211.075   8
   4  11   1 3222.75 210.668   8
   4  11   1 2636.54 128.130   2
  -4 -11  -2 7737.09 152.917   4
  -4  11  -2 8431.51 322.103   8
   4  11   2 8770.47 331.056   8
   4  11   2 8274.05 208.195   2
  -4 -11  -3 211.394 40.7780   4
  -4  11  -3 127.037 114.238   8
   4  11   3 79.2288 94.0084   8
   4  11   3 208.976 69.1979   2
  -4 -11  -4 2919.67 93.7677   4
  -4  11  -4 3623.32 217.400   8
   4  11   4 3861.29 228.464   8
   4 -11   4 2860.66 125.539   5
   4  11   4 3055.27 131.352   2
  -4  11  -5 1210.04 138.463   8
   4  11   5 1503.23 153.661   8
   4 -11   5 1177.63 94.4016   5
  -4 -11  -5 1264.89 63.1381   4
   4  11   5 1246.13 92.9180   2
   4  11   6 49817.3 466.987   2
   4 -11   6 49238.1 461.358   5
  -4 -11  -6 49927.4 345.359   4
  -4  11  -6 50443.8 697.249   8
   4  11   6 49755.7 511.043  13
   4  11   7-35.3490 68.0427  13
   4 -11   7-83.9739 72.5179   5
  -4 -11  -7 12.2293 29.0251   4
  -4  11  -7 156.225 86.7844   8
   4  11   7 28.5667 55.9401   2
   4  11   8 3427.41 127.686   2
  -4 -11  -8 3619.83 92.5033   4
   4  11   8 3465.19 142.489  13
   4  11   9 4505.18 136.973   2
   4 -11   9 5183.45 161.883  11
   4 -11   9 5061.66 150.690   5
  -4 -11  -9 4752.24 100.209   4
   4  11   9 4525.55 153.061  13
   4  11  10 13355.7 214.897   2
   4 -11  10 13485.1 211.132   5
   4 -11  10 12800.7 229.795  11
  -4 -11 -10 13224.2 155.619   4
   4  11  10 13092.5 234.925  13
   4  11  11 1071.07 71.5004   2
   4  11  11 999.060 76.1927  13
   4  11  12 11286.3 186.765  13
   4  11  12 11402.4 173.640   2
   4  11  13 28.6602 31.4544   2
  -4 -12  14 168.339 38.9003   3
  -4 -12  13 4111.44 123.825   3
  -4 -12  12 1459.91 85.8459   3
  -4 -12  11 79.0429 44.1045  11
  -4 -12  10-2.35437 53.6485  11
  -4 -12   9 15225.3 237.187  11
  -4 -12   8 103.857 58.9777  11
  -4 -12   8 57.6473 51.8354   5
  -4 -12   7 9546.05 194.636  11
  -4 -12   7 9473.97 179.275   5
  -4 -12   7 9349.29 185.917   4
   4  12  -7 9135.72 287.178   8
  -4 -12   7 9018.86 185.017   2
  -4 -12   6 8434.79 188.215  11
   4  12  -6 7929.76 283.596  10
  -4 -12   6 7546.94 168.358   5
  -4 -12   6 7806.90 174.783   4
   4  12  -6 7816.09 275.149   8
  -4 -12   5 133.555 56.5453  11
   4  12  -5 103.154 82.0439  10
  -4 -12   5 8.09442 49.7198   4
  -4  12   5 212.105 104.778   8
   4  12  -5 95.9771 84.9511   8
  -4 -12   5 40.4667 57.3737   5
   4  12  -4 3188.68 194.758  10
  -4 -12   4 2659.44 111.016   4
  -4  12   4 3245.61 215.297   8
   4  12  -4 2893.62 185.003   8
  -4 -12   4 3159.44 125.151  11
  -4 -12   3 351.597 61.0777   4
   4  12  -3 412.260 98.7844  10
  -4  12   3 470.239 122.659   8
   4  12  -3 392.299 105.739   8
   4  12  -2 635.518 114.495  10
  -4 -12   2 396.102 58.2989   4
  -4  12   2 377.211 113.520   8
   4  12  -2 557.688 110.864   8
   4  12  -1 14919.9 409.024  10
  -4  12   1 13993.9 412.163   8
   4  12  -1 14264.9 396.702   8
   4  12   0 2572.73 186.642  10
  -4 -12   0 2398.42 94.7242   4
  -4  12   0 2445.00 188.812   8
   4  12   0 2463.48 182.853   8
   4  12   0 2342.37 115.968   2
   4  12   1 2840.48 189.422  10
  -4  12  -1 2450.71 188.987   8
   4  12   1 2508.42 183.596   8
  -4 -12  -1 2495.10 94.3990   4
   4  12   1 2529.23 117.847   2
   4  12   2 2251.86 165.831  10
  -4 -12  -2 1952.80 82.1254   4
  -4  12  -2 2060.98 176.532   8
   4  12   2 2346.78 176.646   8
   4  12   2 1953.54 104.688   2
  -4 -12  -3 10554.4 172.839   4
  -4  12  -3 10699.5 351.277   8
   4  12   3 10162.7 213.747   2
   4 -12   4 515.018 72.4910   5
   4  12   4 655.343 109.575   8
  -4  12  -4 498.436 117.628   8
  -4 -12  -4 455.877 47.0861   4
   4  12   4 363.182 67.6592   2
   4 -12   5 153.104 64.6947   5
  -4 -12  -5 246.130 39.4904   4
  -4  12  -5 98.1653 87.2612   8
   4  12   5 298.950 88.5088   8
   4  12   5 218.964 62.6705   2
   4 -12   6 4728.85 148.392   5
  -4  12  -6 5202.61 226.167   8
  -4 -12  -6 5329.04 117.474   4
   4  12   6 5076.73 147.064   2
  -4 -12  -7 20.7245 28.7573   4
   4  12   7 14.2814 48.1901   2
   4 -12   8 5326.57 158.404  11
   4 -12   8 5081.46 140.202   5
  -4 -12  -8 5090.00 104.962   4
   4  12   8 4934.93 134.526   2
   4 -12   9 5423.21 134.460   5
   4 -12   9 5431.73 148.785  11
   4  12   9 5460.67 133.728   2
   4 -12  10 1702.60 69.6148   5
   4 -12  10 1915.54 91.5806  11
   4  12  10 1858.03 79.3992   2
   4  12  11 54.2063 35.0450   2
   4  12  12 13261.8 155.626   2
  -4 -13  10 621.721 50.5381  11
  -4 -13   9 6356.71 138.582  11
  -4 -13   8 9608.44 178.554  11
  -4 -13   7 2459.40 100.404  11
  -4 -13   7 2494.46 86.0142   5
  -4 -13   6 12855.5 208.840  11
  -4 -13   6 12453.7 187.474   5
  -4 -13   6 12202.1 192.975   4
  -4 -13   5 6650.69 158.122  11
  -4 -13   5 6142.94 143.113   5
   4  13  -5 6702.63 248.265   8
  -4 -13   5 6236.37 145.678   4
  -4 -13   4 135.333 54.3183  11
  -4 -13   4 61.0505 49.6810   5
  -4 -13   4 38.2019 44.4961   4
  -4  13   4 82.7176 91.5028   8
   4  13  -4-27.5123 73.6881   8
  -4 -13   3 33494.7 354.626  11
   4  13  -3 33416.6 549.018   8
  -4 -13   2 23599.3 267.787   4
   4  13  -2 24803.3 481.728   8
  -4  13   1 9893.39 337.673   8
   4  13  -1 9265.45 304.108   8
  -4 -13   1 9437.81 170.976   4
  -4  13   0 25337.9 520.464   8
   4  13   0 26144.4 506.702   8
  -4 -13  -1 3566.70 106.538   4
  -4  13  -1 3724.88 209.582   8
   4  13   1 3959.92 207.605   8
  -4  13  -2 2768.56 184.401   8
   4  13   2 2706.41 176.691   8
  -4 -13  -2 2570.66 89.4837   4
  -4  13  -3 23613.3 474.538   8
  -4 -13  -3 24400.6 253.355   4
   4  13   3 24197.1 290.402   2
   4 -13   4 196.286 66.1486   5
  -4 -13  -4 158.514 38.1358   4
   4  13   4 252.564 52.0049   2
   4 -13   5 4080.42 137.776   5
   4  13   5 4118.62 120.747   2
   4 -13   6 4948.01 143.320   5
   4  13   6 5178.73 129.545   2
  -4 -13  -6 5361.82 109.654   4
   4 -13   7 5330.61 139.695   5
   4  13   7 5452.62 127.694   2
   4 -13   8 637.916 69.9592  11
   4 -13   8 527.315 58.1654   5
   4  13   8 576.941 50.8991   2
   4  13   9 6795.26 125.085   2
   4  13  10 16970.6 175.664   2
  -4 -14   9 378.737 33.6859  11
  -4 -14   8 1337.37 63.6383  11
  -4 -14   7 815.485 66.5878  11
  -4 -14   6 13784.8 192.918  11
  -4 -14   6 10614.8 133.332   5
  -4 -14   5 4202.27 115.105  11
  -4 -14   5 3577.37 93.9193   5
  -4 -14   4 8873.97 149.110   5
  -4 -14   4 9104.41 156.665   4
  -4 -14   3 2145.27 90.6341  11
  -4 -14   3 1858.40 79.7680   4
  -4 -14   2 707.189 65.4422  11
  -4 -14   2 525.698 51.6036   4
  -4 -14   1-23.5965 47.3517  11
  -4 -14   1 40.2954 38.4181   4
  -4 -14   0 3935.52 107.719   4
  -4 -14  -1 815.309 56.8959   4
  -4 -14  -2 8878.78 149.020   4
   4 -14   3 2297.66 115.361   5
   4 -14   4 633.576 70.3131   5
   4 -14   5 255.816 59.1499   5
   4 -14   6 2017.21 92.6204   5
  -4 -15   6 208.090 35.1715  11
  -4 -15   5 9205.48 140.326  11
  -4 -15   4 3475.34 91.5772  11
  -4 -15   3 32336.6 268.477  11
  -4 -15   2 1050.56 64.5313  11
  -4 -15   2 774.037 48.1804   5
  -4 -15   1 5326.29 119.919  11
  -4 -15   1 4947.96 102.323   5
  -4 -15   0 663.299 54.5642  11
  -5   0  22 33.1916 34.1825   2
  -5   0  21 6.08538 43.0371   2
   5   0 -20 4.78210 25.6323   4
  -5   0  20 30.7158 48.3293   2
  -5   0  19 63778.9 709.035   9
  -5   0  19 62875.0 518.945   2
   5   0 -19 64633.8 375.749   4
  -5   0  18-65.7899 64.8637   9
   5   0 -18 30.6704 35.1032   4
  -5   0  18 75.2135 58.2622   2
  -5   0  17 27977.0 494.219   9
  -5   0  17 27624.5 378.596   2
  -5   0  16 66.7580 61.7947   9
  -5   0  16 84.5633 62.7111   2
  -5   0  15 200.835 67.2136   9
  -5   0  15 346.475 72.3248   2
  -5   0  15 251.882 58.2028   7
  -5   0  14 29.3386 60.0302   9
  -5   0  14 18.2979 56.8392   2
  -5   0  13 92877.7 855.257   9
  -5   0  13 96046.4 693.107   2
  -5   0  12 160.485 67.6357   9
  -5   0  12 28.1968 50.0529   2
  -5   0  11 91658.2 793.232   9
  -5   0  10 31.9787 56.9007   9
  -5   0   9 14638.0 297.295   9
   5   0  -8 24.7404 69.2539  10
  -5   0   8-5.71828 45.8202   9
   5   0  -7 98765.6 822.823  10
  -5   0   7 106933. 764.282   9
   5   0  -6 43.3303 64.3691  10
  -5   0   6 66.4721 49.8312   9
  -5   0   6 22.7206 23.8039   1
  -5   0   5 109987. 508.295   1
  -5   0   5 111318. 745.637   9
   5   0  -4 121.199 74.4666  10
   5   0  -4-64.1596 60.3536   6
  -5   0   4 43.1852 31.5778   1
   5   0  -3 13366.9 280.064   6
  -5   0   3 13211.2 198.516   1
  -5   0   2 98.7185 38.3518   1
   5   0  -2 32.3144 74.7307  10
   5   0  -2 12.4487 63.0358   6
   5   0  -1 317069. 1439.70  10
   5   0  -1 317932. 1347.28   6
  -5   0   0 51.4992 38.4618   1
   5   0   0-18.4006 76.2399  10
  -5   0   0-12.8416 21.7318   6
   5   0   1 29644.3 465.801  10
  -5   0  -1 28745.8 229.648   6
   5   0   1 29213.6 427.433   6
   5   0   2 3.23014 77.0589  10
  -5   0  -2 45.4732 39.7666   1
   5   0   2 93.5571 72.2127   6
   5   0   3 61459.7 669.837  10
  -5   0  -3 61550.8 502.172   1
   5   0   3 61130.8 632.731   6
  -5   0  -4 8.47349 39.8645   1
   5   0   4 136.786 74.3256  10
   5   0   4-67.0213 80.6992   1
  -5   0  -4-8.88986 26.9720   6
   5   0   4 14.2518 67.4477   6
   5   0   5 92232.0 847.226  10
   5   0   5 87085.8 905.202   1
  -5   0  -5 91375.0 661.860   1
  -5   0  -5 89146.3 520.451   6
   5   0   5 85889.7 768.943   6
  -5   0  -6-33.1794 49.2793   1
   5   0   6-51.0773 86.9919   1
  -5   0  -6-40.4691 33.8164   6
   5   0   6 86.3359 69.5983   6
   5   0   7 29531.0 549.114   1
  -5   0  -7 29969.2 405.961   1
  -5   0  -7 30374.2 332.740   6
  -5   0  -8-18.0958 46.4988   1
   5   0   8 61.2317 86.3085   1
   5   0   8 52.8239 64.5451   3
   5   0   8 16.4303 57.6558   6
   5   0   9 4023.90 223.267   1
  -5   0  -9 3765.94 153.704   1
   5   0   9 4220.29 165.334   3
  -5   0  -9 3916.68 127.007   7
  -5   0 -10 6.15611 49.6801   1
   5   0  10-1.14132 90.6134   1
  -5   0 -10 28.1628 41.4104   7
   5   0  10-19.8585 66.1460   3
   5   0  11 43761.0 483.994   3
  -5   0 -11 44991.6 411.637   7
   5   0  11 44071.4 644.247   1
  -5   0 -12 12.0704 44.9275   1
  -5   0 -12 73.7648 42.2214   7
   5   0  12 76.1265 66.8456   3
   5   0  12 44.8684 80.9046   1
  -5   0 -13 21236.4 359.504   1
   5   0  13 20718.1 292.767   3
  -5   0 -14-4.57091 36.9354   7
   5   0  14 5.72799 48.6726   3
  -5   0 -15 1426.80 70.6940   7
  -5   0 -16 30.7322 29.3192   7
  -5   0 -17 3691.52 82.2892   7
  -5   0 -18 1.74190 14.9317   7
  -5   1  21 1348.07 77.6373   2
  -5  -1  21 1406.78 78.3852   2
   5   1 -20 65.3311 23.4045   4
   5  -1 -20 42.8238 27.0582   4
  -5   1  20 33.8572 49.9463   2
  -5  -1  20 120.470 52.9911   2
  -5   1  19 1091.10 102.049   9
  -5   1  19 1144.74 87.0602   2
  -5  -1  19 1100.01 86.6623   2
   5   1 -19 1092.55 56.0214   4
   5  -1 -19 1012.73 57.3113   4
   5   1 -18 204.677 40.7002   4
  -5   1  18 289.867 68.3601   2
  -5   1  18 186.576 65.8008   9
   5  -1 -18 197.975 40.5823   4
  -5  -1  18 235.532 67.7184   2
  -5   1  17 6349.02 232.859   9
  -5   1  17 6736.43 192.691   2
  -5  -1  17 6716.91 193.049   2
   5   1 -17 6646.68 138.628   4
  -5  -1  16 221.606 73.6742   9
  -5   1  16 260.171 72.4263   9
  -5   1  16 373.123 71.1933   2
  -5  -1  16 387.118 73.2096   2
  -5  -1  15-12.2841 61.0672   9
  -5   1  15 8.04157 58.3607   9
  -5   1  15 26.2360 58.0019   2
  -5  -1  15 9.49677 58.7173   2
  -5   1  15 5.58838 54.2903   7
  -5  -1  14 714.376 81.7331   2
  -5  -1  14 900.750 108.048   9
  -5   1  14 755.721 98.0757   9
  -5   1  14 786.351 84.2307   2
  -5  -1  14 638.742 70.9196   7
  -5   1  14 660.815 74.1122   7
  -5  -1  13 607.719 91.5766   9
  -5   1  13 743.582 79.4677   2
  -5  -1  13 791.495 83.8918   2
  -5   1  13 865.402 100.396   9
  -5  -1  13 638.081 69.2430   7
  -5   1  13 815.659 79.1727   7
  -5   1  12 362.958 74.0713   9
  -5  -1  12 273.396 71.5856   9
  -5   1  12 187.611 55.9364   2
  -5  -1  12 248.338 63.6810   2
  -5  -1  11 26927.8 447.427   9
  -5   1  11 27454.9 418.817   9
  -5  -1  10 315.045 71.5772   9
  -5   1  10 277.536 64.4618   9
   5   1  -9 132.638 69.6126  10
  -5  -1   9 151.142 58.2724   9
  -5   1   9 72.7936 47.3785   9
  -5  -1   9 100.927 24.5243   1
  -5  -1   8 6797.91 138.730   1
   5   1  -8 6769.90 228.974  10
   5  -1  -8 6460.69 223.505  10
  -5  -1   8 6672.63 207.056   9
  -5   1   8 7077.86 200.143   9
   5   1  -7 8861.78 253.479  10
   5  -1  -7 9080.48 258.320  10
  -5  -1   7 8745.74 229.519   9
  -5   1   7 9436.32 225.731   9
   5  -1  -6 14508.1 319.076  10
  -5  -1   6 15666.7 301.192   9
  -5   1   6 15406.3 280.330   9
   5   1  -6 14900.5 325.797  10
   5   1  -6 15022.4 293.613   6
  -5  -1   5 32631.6 332.848   1
  -5   1   5 31305.5 387.178   9
   5  -1  -5 32395.3 474.733  10
   5   1  -4 15304.6 318.503  10
   5  -1  -4 15539.9 336.656  10
  -5   1   4 15881.2 274.108   9
   5   1  -4 15967.3 301.368   6
  -5   1   3 23275.8 205.506   1
   5  -1  -3 23783.6 400.906  10
  -5  -1   3 23706.4 295.105   1
  -5   1   3 22719.4 327.605   9
   5   1  -3 23594.4 361.342   6
   5   1  -2 24348.9 395.463  10
  -5   1   2 25236.8 239.082   1
  -5  -1   2 25488.6 314.533   1
   5   1  -2 25317.5 364.349   6
   5  -1  -2 25140.7 390.291   6
   5  -1  -2 24375.4 407.814  10
   5   1  -1 10908.8 273.489  10
   5  -1  -1 11124.1 282.615  10
  -5  -1   1 11411.9 212.656   1
  -5  -1   1 11320.4 157.938   6
   5   1  -1 10530.5 241.610   6
   5   1   0 3322.37 166.741  10
   5  -1   0 2924.88 165.602  10
  -5   1   0 3011.58 98.5147   1
  -5  -1   0 2940.29 113.539   1
  -5  -1   0 3229.99 94.6794   6
   5  -1   0 3355.98 156.486   6
   5   1   1 8478.63 250.067  10
   5   1   1 7912.40 261.655   1
  -5   1  -1 7505.55 156.194   1
  -5  -1  -1 7829.11 181.458   1
   5  -1   1 7780.07 243.463  10
  -5  -1  -1 8222.32 148.925   6
   5  -1   1 7994.42 233.008   6
   5   1   2 34816.6 497.004  10
   5   1   2 34551.4 535.537   1
  -5  -1  -2 34531.4 388.692   1
  -5   1  -2 33746.1 341.927   1
   5  -1   2 35348.0 520.865  10
   5  -1   3 36244.8 527.678  10
   5   1   3 36232.5 558.887   1
  -5   1  -3 35740.7 362.906   1
  -5  -1  -3 35720.7 401.927   1
   5   1   3 36792.8 516.945  10
  -5  -1  -3 37159.6 335.705   6
   5  -1   3 35476.2 498.349   6
   5  -1   4 82.6132 76.3405  10
  -5   1  -4 32.7498 37.3181   1
  -5  -1  -4 130.906 44.7713   1
  -5  -1  -4 39.0123 20.0584   4
   5   1   4-63.0230 79.2080   1
   5   1   4 33.3515 71.3180  10
  -5   1  -4 48.6196 23.4785   6
  -5  -1  -4 61.5059 32.7314   6
   5   1   4 73.9100 56.9308   6
   5  -1   4-15.5680 66.9684   6
   5  -1   5 2718.29 167.395  10
  -5  -1  -5 1986.29 55.8202   4
   5   1   5 2169.85 158.390   1
  -5   1  -5 2376.58 109.514   1
  -5  -1  -5 2331.74 119.124   1
  -5   1  -5 2268.82 75.3112   6
  -5  -1  -5 2325.70 95.1983   6
   5   1   5 2408.19 132.799   6
   5  -1   5 2328.54 149.987   6
  -5  -1  -6 823.857 40.6128   4
   5   1   6 902.882 117.642   1
  -5   1  -6 839.888 77.4916   1
  -5  -1  -6 1026.19 89.2739   1
  -5  -1  -6 931.684 67.5780   6
   5  -1   6 754.991 103.453   6
  -5  -1  -7 181.180 58.6673   1
  -5   1  -7 68.1392 49.2111   1
   5   1   7 150.627 87.7075   1
  -5  -1  -7 91.4716 26.7936   4
  -5   1  -7 109.188 32.6790   6
  -5  -1  -7 115.756 39.0154   6
   5   1   7 60.7796 38.8633   6
   5  -1   7 201.017 82.4778   6
   5   1   8 5164.60 232.135   1
  -5  -1  -8 4659.86 89.2646   4
  -5  -1  -8 4917.50 178.523   1
  -5   1  -8 4809.52 167.289   1
   5   1   8 4979.06 171.262   3
  -5   1  -8 4752.26 125.077   6
  -5  -1  -9 59.8218 25.0916   4
  -5  -1  -9 56.3561 53.1154   1
  -5   1  -9 42.8861 45.4664   1
   5   1   9-122.172 93.5181   1
  -5   1  -9 96.0660 44.3456   7
  -5  -1  -9 35.6777 43.8640   7
   5   1   9 41.8369 63.7054   3
   5   1  10 159.352 87.6605   1
   5  -1  10 227.501 102.357   1
  -5  -1 -10 86.0592 25.4401   4
  -5  -1 -10 66.0946 46.8769   1
  -5   1 -10 161.108 55.8322   1
  -5   1 -10 52.6157 42.9720   7
  -5  -1 -10 70.1275 47.2348   7
   5   1  10 1.14003 63.0316   3
   5  -1  10 142.384 73.6708   3
   5   1  11 4465.51 198.365   1
  -5  -1 -11 4612.28 87.3614   4
   5  -1  11 4778.41 244.657   1
  -5   1 -11 4463.06 167.806   1
   5   1  11 4819.51 162.288   3
   5  -1  11 5059.11 180.848   3
  -5   1 -11 4923.20 141.610   7
  -5  -1 -11 5100.51 143.340   7
   5  -1  12 11136.9 341.619   1
  -5   1 -12 10618.0 252.969   1
   5  -1  12 11310.1 253.072   3
  -5   1 -12 11533.5 205.551   7
  -5  -1 -12 11635.1 208.789   7
  -5   1 -13 4601.63 165.313   1
   5   1  13 4101.22 124.997   3
   5  -1  13 4316.90 153.368   3
  -5   1 -13 4744.03 132.827   7
  -5  -1 -13 4499.28 131.828   7
   5  -1  14 106.972 56.6233   1
  -5   1 -14 145.051 40.6479   7
  -5  -1 -14 108.753 39.9386   7
   5   1  14 43.4171 33.5070   3
   5  -1  14 95.7418 56.1999   3
  -5   1 -15 7578.39 146.336   7
  -5  -1 -15 6980.34 141.182   7
  -5   1 -16-13.3487 28.6759   7
  -5  -1 -16 56.8589 30.5839   7
  -5   1 -17 15141.1 155.982   7
  -5  -1 -17 14795.1 160.644   7
  -5  -1 -18 18.5996 16.3351   7
  -5   2  21 470.700 55.7908   2
  -5  -2  21 409.925 53.2010   2
  -5   2  20 1113.53 78.1221   2
  -5  -2  20 1230.73 81.4964   2
  -5   2  19 33609.3 379.003   2
  -5   2  19 33496.2 470.336   9
  -5  -2  19 33523.9 379.545   2
   5   2 -19 32645.5 238.853   4
   5  -2 -19 34037.3 286.343   4
  -5   2  18 178.871 65.5580   9
   5   2 -18 208.073 37.8591   4
   5  -2 -18 235.165 40.2292   4
  -5   2  18 177.002 64.5111   2
  -5  -2  18 251.519 66.1026   2
  -5   2  17 48136.0 596.147   9
   5   2 -17 48059.5 351.945   4
  -5   2  16 6628.91 227.775   9
  -5   2  16 6886.74 198.974   2
  -5  -2  16 6258.92 190.130   2
   5   2 -16 6359.41 138.428   4
  -5   2  15 2039.51 131.712   9
  -5   2  15 2155.99 120.200   2
  -5  -2  15 1914.63 114.357   2
  -5   2  15 2047.93 113.455   7
  -5  -2  14 40095.4 460.594   2
  -5   2  14 39517.1 444.420   7
  -5   2  13 50901.6 585.337   9
  -5  -2  13 50763.4 522.941   2
  -5   2  12 1239.55 102.846   9
  -5   2  12 1274.91 93.8074   2
  -5  -2  12 1370.23 102.141   2
  -5   2  12 1227.58 87.7885   7
  -5  -2  12 1328.41 64.0785   3
  -5   2  11 5240.29 182.802   9
   5   2 -11 4770.54 199.486   6
  -5   2  10 83422.0 672.941   9
   5   2 -10 84440.8 794.292   6
  -5  -2  10 82684.8 520.257   1
   5   2  -9 18319.0 372.073  10
  -5   2   9 18949.3 315.715   9
   5   2  -8 30678.6 479.170  10
   5  -2  -8 30333.1 479.634  10
  -5  -2   8 31962.4 363.117   1
  -5   2   8 30296.4 391.727   9
   5   2  -8 32012.7 467.225   6
  -5   2   7 54403.1 519.137   9
   5   2  -7 55064.6 638.027  10
   5   2  -6 78.7595 65.9892  10
   5  -2  -6 150.964 78.8505  10
  -5   2   6 74.3715 43.4968   9
  -5  -2   6 106.568 47.1332   1
   5   2  -6 131.704 58.0983   6
   5   2  -5 18361.7 353.016  10
   5  -2  -5 18776.2 380.554  10
  -5   2   5 19667.8 303.817   9
  -5  -2   5 19506.9 292.077   1
   5   2  -5 17962.2 318.602   6
   5  -2  -4 22630.5 407.915  10
  -5   2   4 22317.3 323.131   9
   5   2  -4 21249.2 374.646  10
  -5  -2   4 23534.6 321.310   1
   5   2  -4 22183.2 344.192   6
   5  -2  -3 69415.7 701.598  10
  -5  -2   3 69752.6 543.108   1
   5   2  -2 10655.2 270.298  10
   5  -2  -2 11030.1 289.887  10
  -5  -2   2 11778.8 232.347   1
  -5   2   2 11595.8 310.127   8
   5   2  -1 138293. 957.414  10
   5  -2  -1 140718. 1000.30  10
  -5   2   1 137602. 458.014   1
  -5  -2   1 140225. 782.600   1
  -5   2   1 144347. 1048.80   8
   5   2  -1 141530. 829.956   6
   5   2   0 2132.45 147.518   1
   5   2   0 1954.17 135.655  10
  -5   2   0 2065.44 71.3991   1
  -5  -2   0 1871.79 95.7637   1
  -5   2   0 1923.68 146.057   8
   5   2   0 1983.86 108.916   6
   5  -2   0 1758.03 139.703  10
   5   2   1 12479.6 318.995   1
   5   2   1 12181.0 302.568  10
   5  -2   1 11851.6 304.170  10
  -5   2  -1 11767.8 176.927   1
  -5  -2  -1 12257.4 235.008   1
  -5   2  -1 11864.1 315.968   8
  -5  -2  -1 12230.6 197.013   6
   5   2   1 11735.6 243.480   6
   5  -2   1 11950.4 285.113   6
   5   2   2 17153.8 384.133   1
   5   2   2 16607.0 356.326  10
  -5  -2  -2 16284.1 149.956   4
  -5   2  -2 16921.3 223.008   1
  -5  -2  -2 17505.8 290.443   1
   5  -2   2 17872.9 379.444  10
  -5  -2  -2 17918.3 245.572   6
   5   2   2 16163.8 285.440   6
   5  -2   2 16117.0 338.145   6
   5   2   3 6683.98 234.585  10
   5  -2   3 6455.15 244.635  10
  -5  -2  -3 6307.30 95.9163   4
  -5  -2  -3 6757.92 188.090   1
  -5   2  -3 6439.99 147.995   1
   5   2   3 6234.48 232.974   1
  -5  -2  -3 6892.20 159.102   6
   5   2   3 6909.56 187.652   6
   5  -2   3 6470.64 223.049   6
   5   2   4 56193.3 691.436   1
   5   2   4 58827.9 664.114  10
   5  -2   4 59854.2 708.228  10
  -5  -2  -4 55568.7 287.736   4
  -5   2  -4 54144.2 436.747   1
  -5  -2  -4 57561.9 551.421   1
  -5  -2  -4 58748.7 468.350   6
   5  -2   4 54610.2 645.712   6
   5   2   5 41722.1 598.626   1
   5  -2   5 43947.2 613.509  10
  -5  -2  -5 41088.4 256.112   4
  -5   2  -5 40642.5 399.778   1
  -5  -2  -5 43975.3 501.274   1
  -5  -2  -5 43436.8 414.320   6
   5   2   5 38076.7 390.647   6
   5  -2   5 39679.7 569.626   6
  -5  -2  -6 1085.40 47.8540   4
  -5   2  -6 1057.89 76.9594   1
  -5  -2  -6 934.577 90.2024   1
   5   2   6 969.881 118.122   1
  -5  -2  -6 1139.28 77.1748   6
   5  -2   6 1122.26 124.829   6
   5  -2   7 2557.90 105.814   5
   5   2   7 2976.76 176.279   1
  -5  -2  -7 2726.61 72.8487   4
  -5   2  -7 2830.97 122.152   1
   5   2   7 2668.28 128.343   3
  -5  -2  -7 2720.23 115.027   6
   5  -2   7 2615.13 167.404   6
   5   2   8 29820.8 502.422   1
  -5  -2  -8 30918.9 234.409   4
  -5   2  -8 29834.4 383.676   1
   5   2   8 30773.5 389.071   3
   5   2   9 65580.9 731.640   1
  -5  -2  -9 62798.3 335.526   4
  -5   2  -9 63769.2 574.861   1
   5   2   9 63712.4 554.221   3
  -5   2  -9 65062.7 484.016   7
  -5  -2  -9 62474.9 483.352   7
  -5  -2 -10 7666.44 120.308   4
  -5   2 -10 7551.99 206.485   1
   5   2  10 7931.92 197.646   3
   5  -2  10 7710.99 232.382   3
  -5   2 -10 7784.93 171.465   7
  -5  -2 -10 7595.01 173.136   7
   5   2  10 7758.81 241.148   1
  -5  -2 -11 45259.5 283.315   4
  -5   2 -11 45797.3 499.692   1
   5   2  11 44904.0 420.502   3
   5  -2  11 44708.6 522.216   3
  -5  -2 -11 44591.0 408.612   7
  -5  -2 -12 184.019 30.1732   4
  -5   2 -12 171.484 50.7392   1
   5  -2  12 104.525 99.2166   1
  -5   2 -12 128.050 40.5758   7
  -5  -2 -12 169.780 48.0484   7
   5   2  12 228.591 54.9259   3
   5  -2  12 165.816 74.0774   3
  -5  -2 -13 2399.52 62.4674   4
   5  -2  13 2316.48 165.234   1
  -5   2 -13 2592.62 122.486   1
   5  -2  13 2499.68 128.337   3
  -5   2 -13 2742.51 100.319   7
  -5  -2 -13 2403.88 98.3665   7
   5  -2  14 4590.68 190.358   1
  -5   2 -14 5136.89 160.636   1
   5  -2  14 4781.11 152.004   3
  -5   2 -14 5387.38 129.724   7
  -5  -2 -14 4970.84 127.781   7
   5  -2  15 1181.29 76.6962   3
  -5  -2 -15 1364.41 68.3261   7
   5  -2  16 3421.70 74.1978   3
  -5  -2 -16 4342.90 99.7519   7
  -5  -2 -17 6480.69 105.707   7
  -5  -2 -18 366.511 26.3393   7
  -5   3  21 1658.85 79.9040   2
  -5  -3  21 1408.60 69.7515   2
  -5   3  20 787.673 69.5167   2
  -5  -3  20 722.941 63.5931   2
  -5   3  19-20.9707 47.5918   9
   5  -3 -19-24.0469 31.6476   4
  -5   3  19 59.0453 50.0710   2
  -5  -3  19-25.0954 52.6024   2
  -5   3  18 1404.11 98.1708   2
  -5   3  18 1433.41 106.498   9
  -5  -3  18 1405.82 96.5422   2
   5   3 -18 1249.01 55.1295   4
  -5   3  17 1835.11 110.826   2
  -5   3  17 1723.74 118.095   9
  -5  -3  17 1711.46 108.412   2
   5   3 -17 1871.22 74.0710   4
  -5   3  16 7302.12 223.501   9
  -5   3  16 7563.62 206.148   2
   5   3 -16 7731.29 144.689   4
  -5   3  15 202.572 68.3150   9
   5   3 -15 123.547 42.5026   4
  -5   3  15 235.221 67.9036   2
  -5  -3  15 166.347 68.7456   2
  -5   3  14 10307.9 259.917   9
  -5   3  14 10575.3 244.314   2
  -5  -3  14 9564.40 235.813   2
  -5   3  14 9832.76 224.809   7
  -5  -3  14 9349.51 137.764   3
  -5   3  13 841.223 88.6999   9
  -5   3  13 1126.62 94.0586   2
  -5  -3  13 826.435 90.3672   2
  -5   3  13 933.314 82.5190   7
  -5  -3  13 916.515 65.5161   3
  -5   3  12 6408.78 199.154   9
  -5   3  12 7663.10 201.867   2
  -5  -3  12 6497.96 194.308   2
  -5   3  12 6397.41 177.444   7
  -5  -3  12 6803.92 150.558   3
  -5  -3  12 5439.19 139.837   1
  -5   3  11 13156.7 269.557   9
  -5  -3  11 13574.4 267.573   2
  -5   3  10 400.064 64.3917   9
  -5  -3  10 543.288 58.6419   3
   5   3 -10 470.556 81.4581   6
  -5  -3   9 3442.76 141.591   1
   5   3  -9 3165.15 169.206  10
  -5   3   9 3330.06 135.510   9
   5   3  -9 3214.12 157.387   6
   5   3  -8 158.253 74.6583  10
   5  -3  -8 194.064 83.1427  10
  -5   3   8 159.307 49.5603   9
  -5  -3   8 238.675 66.4480   1
   5   3  -8 103.491 58.3500   6
  -5  -3   7 2830.66 131.366   1
   5   3  -7 2781.18 163.201  10
   5  -3  -7 2979.15 168.434  10
  -5   3   7 3209.74 128.704   9
   5   3  -7 2915.33 141.175   6
  -5  -3   6 505.108 69.6403   1
   5   3  -6 483.314 87.2608  10
   5  -3  -6 565.120 97.8224  10
  -5   3   6 484.448 62.4274   9
   5   3  -6 384.675 79.1740   8
   5   3  -6 552.416 73.8445   6
   5   3  -5 47277.2 578.922  10
  -5  -3   5 50672.4 502.999   1
  -5   3   5 50486.9 478.173   9
  -5   3   5 52997.7 661.242   8
   5  -3  -5 48931.6 612.317  10
   5   3  -5 49052.8 514.849   6
   5   3  -4 5446.50 208.313  10
   5  -3  -4 5643.88 223.150  10
  -5   3   4 5958.68 233.221   8
   5   3  -4 6604.58 245.821   1
   5   3  -4 5655.59 174.316   6
  -5  -3   4 6220.00 183.546   1
   5   3  -3 2281.79 141.637  10
   5  -3  -3 2785.09 161.430  10
  -5  -3   3 2676.09 121.610   1
  -5   3   3 2610.11 167.042   8
   5   3  -3 3081.48 175.363   1
  -5  -3   3 2749.12 106.008   6
   5   3  -3 2956.10 129.594   6
   5   3  -2 14487.2 320.888  10
   5  -3  -2 14797.2 342.989  10
  -5  -3   2 16715.6 292.702   1
  -5   3   2 14480.6 346.100   8
  -5  -3   2 16299.9 251.579   6
   5   3  -2 16212.5 361.303   1
   5   3  -2 15107.7 267.987   6
   5  -3  -1 36.4728 75.8549  10
  -5  -3   1 220.536 53.8705   1
   5   3  -1 207.543 80.4198  10
   5   3  -1 319.726 81.0477   1
  -5   3   1 221.475 92.0156   8
  -5  -3   1 182.822 45.5124   6
   5   3  -1 260.433 58.6152   6
  -5  -3   0 18347.5 171.756   4
   5  -3   0 19825.1 396.319  10
  -5  -3   0 19840.0 312.695   1
  -5   3   0 18528.9 386.191   8
   5   3   0 19310.2 375.123  10
  -5  -3   0 19923.8 265.176   6
   5   3   0 19505.4 393.748   1
   5   3   0 20157.6 303.596   6
   5   3   1 53916.9 630.065  10
   5  -3   1 52440.3 648.128  10
  -5  -3  -1 49235.6 275.807   4
  -5   3  -1 47956.4 254.139   1
  -5  -3  -1 52989.8 516.116   1
  -5   3  -1 49808.3 630.796   8
  -5  -3  -1 50472.6 423.208   6
   5   3   1 54485.3 485.196   6
   5   3   1 52072.4 643.808   1
   5   3   2 11378.3 303.520  10
   5  -3   2 11204.2 308.701  10
  -5  -3  -2 10728.5 131.567   4
  -5   3  -2 10978.7 154.690   1
  -5   3  -2 10361.3 302.526   8
  -5  -3  -2 11878.4 254.731   1
  -5  -3  -2 11479.8 210.049   6
   5   3   2 10710.3 212.470   6
   5   3   2 11500.7 308.788   1
   5   3   3 771.678 100.963  10
  -5  -3  -3 700.474 40.0985   4
  -5   3  -3 685.217 50.3808   1
  -5   3  -3 702.059 116.806   8
  -5  -3  -3 611.891 68.3227   1
   5  -3   3 693.765 109.868  10
  -5  -3  -3 791.865 65.9865   6
   5   3   3 636.852 61.6713   6
   5   3   3 784.484 104.016   1
   5   3   4 23223.2 430.929  10
  -5  -3  -4 20476.7 187.802   4
  -5   3  -4 20745.4 428.594   8
  -5   3  -4 21410.7 258.120   1
   5  -3   4 20989.7 438.059  10
  -5  -3  -4 22558.1 308.621   6
   5   3   4 18376.4 219.690   6
   5  -3   4 20378.6 407.080   6
   5   3   4 21953.2 424.424   1
  -5  -3  -5 233.487 31.1398   4
  -5   3  -5 278.674 46.4848   1
   5   3   5 230.209 85.3715   1
   5  -3   5 409.666 104.976  10
  -5  -3  -5 277.584 49.9643   6
   5  -3   5 326.524 90.5933   6
   5  -3   6 5245.33 154.372   5
  -5  -3  -6 5517.30 102.861   4
  -5   3  -6 5646.46 148.199   1
  -5  -3  -6 5875.87 170.437   6
   5  -3   6 5354.72 229.518   6
   5   3   6 5551.44 221.818   1
   5  -3   7 10822.2 208.786   5
  -5  -3  -7 10848.5 144.856   4
  -5   3  -7 10589.2 210.424   1
   5   3   7 11483.6 234.759   3
   5   3   7 11732.9 353.142   8
   5   3   7 10929.4 288.758   1
   5  -3   8 33426.0 345.281   5
  -5  -3  -8 35080.9 259.105   4
  -5   3  -8 34578.3 392.823   1
   5   3   8 35210.1 397.824   3
   5   3   8 32984.1 475.917   1
  -5  -3  -9 1167.63 54.7746   4
  -5   3  -9 997.454 80.8260   1
   5   3   9 1027.86 84.6283   3
  -5  -3  -9 987.340 74.5351   7
   5   3   9 987.682 96.0428   1
   5  -3   9 1059.60 73.2196   5
  -5  -3 -10 2827.08 78.8069   4
  -5   3 -10 2651.35 122.234   1
   5   3  10 2745.83 109.776   3
  -5  -3 -10 2481.74 105.606   7
  -5  -3 -11 1066.18 53.0214   4
  -5   3 -11 1147.44 85.2947   1
   5   3  11 914.343 65.4831   3
   5  -3  11 1072.94 112.737   3
  -5  -3 -11 1131.17 75.0934   7
  -5  -3 -12 23148.4 203.725   4
   5  -3  12 22684.2 373.770   3
  -5  -3 -12 22307.0 279.943   7
  -5  -3 -13 3292.16 75.7185   4
   5  -3  13 3098.10 198.173   1
  -5   3 -13 3219.60 124.959   1
   5  -3  13 3358.77 147.643   3
  -5  -3 -13 3222.63 109.134   7
  -5  -3 -14 2453.79 59.2510   4
   5  -3  14 2647.76 122.489   3
  -5  -3 -14 2441.22 92.1824   7
   5  -3  15 995.893 77.3585   3
  -5  -3 -15 847.282 56.4199   7
   5  -3  16 3266.50 91.8172   3
  -5  -3 -16 3631.71 90.2962   7
  -5  -3 -17 796.365 40.7597   7
  -5  -3 -18 13.2507 15.7585   7
  -5   4  21 138.445 37.2465   2
  -5   4  20 2270.11 96.6969   2
  -5  -4  20 1876.37 84.5921   2
  -5   4  19 454.848 64.6279   2
  -5  -4  19 512.213 63.3367   2
  -5   4  18 362.159 66.7092   2
  -5  -4  18 345.557 66.4755   2
  -5  -4  17 4471.46 156.341   2
  -5   4  17 4747.57 167.406   9
  -5   4  16 36015.0 433.078   2
  -5   4  16 34410.1 441.080   9
   5   4 -16 33536.0 266.933   4
  -5  -4  16 32091.6 405.730   2
  -5   4  15 617.192 83.2687   2
  -5   4  15 583.506 74.1952   9
   5   4 -15 516.918 49.3783   4
  -5  -4  15 403.608 75.2902   2
  -5   4  14 26287.6 382.532   9
   5   4 -14 27313.1 267.251   4
  -5  -4  14 25719.3 379.157   2
  -5   4  14 25083.1 351.165   7
  -5  -4  14 27491.8 291.048   3
  -5   4  13 16438.6 295.694   2
  -5   4  13 14149.0 280.541   9
   5   4 -13 15120.4 202.935   4
  -5  -4  13 14212.6 284.976   2
  -5   4  13 13330.6 253.271   7
  -5  -4  13 14678.9 227.580   3
  -5  -4  13 12498.1 226.727   1
  -5   4  12 15983.0 291.513   9
  -5  -4  12 15416.3 293.133   2
  -5   4  12 15611.8 270.432   7
  -5  -4  12 15746.7 246.717   3
  -5  -4  12 16294.9 303.565   1
  -5   4  11 149.109 53.4069   9
  -5   4  11 64.8101 45.9884   7
  -5  -4  11 47.0212 56.5100   2
  -5  -4  11 89.4362 65.7489   1
  -5  -4  11 76.1053 49.9372   3
  -5  -4  10 116203. 850.171   1
  -5  -4  10 119075. 681.318   3
  -5  -4   9 9371.69 252.045   1
   5   4  -9 8598.19 274.315  10
  -5   4   9 8963.63 208.241   9
  -5  -4   9 9760.22 196.493   3
   5   4  -9 9287.38 260.411   6
  -5  -4   8 6894.50 219.170   1
   5   4  -8 6582.25 242.508  10
   5  -4  -8 6696.15 257.098  10
  -5   4   8 7006.94 182.196   9
   5   4  -8 6203.55 206.203   6
   5   4  -7 2091.74 149.383  10
   5  -4  -7 2108.67 156.760  10
  -5   4   7 2236.25 106.580   9
   5   4  -7 2215.31 157.546   1
   5   4  -7 2098.98 138.369   8
  -5  -4   7 2264.69 131.429   1
   5   4  -7 2302.06 125.233   6
   5   4  -6 68448.9 743.014  10
  -5  -4   6 71200.9 655.860   1
   5  -4  -6 68007.1 751.958  10
  -5   4   6 71463.6 561.901   9
   5   4  -6 73738.8 811.173   1
   5   4  -6 69421.0 735.035   8
  -5   4   6 75244.7 816.177   8
   5   4  -6 69166.3 616.812   6
   5   4  -5 5668.36 218.947  10
  -5  -4   5 6657.28 201.607   1
   5  -4  -5 5865.04 229.551  10
  -5   4   5 6160.46 248.219   8
   5   4  -5 5964.21 227.082   8
   5   4  -5 6065.73 239.803   1
   5   4  -5 5885.63 176.875   6
   5   4  -4 10203.8 287.203  10
  -5  -4   4 9704.14 135.808   4
  -5   4   4 10852.2 314.651   8
   5   4  -4 10365.0 296.271   8
   5   4  -4 11267.8 308.495   1
  -5  -4   4 11355.4 260.708   1
   5  -4  -4 9851.69 291.368  10
  -5  -4   4 11130.2 223.644   6
   5   4  -4 10437.2 225.734   6
   5   4  -3 3466.73 171.863  10
  -5  -4   3 3423.68 84.3399   4
  -5  -4   3 3628.08 151.101   1
  -5   4   3 3377.61 189.734   8
   5   4  -3 3449.70 176.108   8
   5   4  -3 3724.67 136.522   6
   5   4  -3 4065.53 194.377   1
  -5  -4   3 3864.70 134.353   6
   5   4  -2 3142.69 168.677  10
  -5  -4   2 3129.89 140.094   1
  -5   4   2 3489.40 185.549   8
   5   4  -2 3221.43 172.299   1
  -5  -4   2 3524.05 128.520   6
  -5  -4   2 3239.66 81.5465   4
   5   4  -2 3166.46 125.443   6
   5   4  -1 203.107 74.9443   1
  -5  -4   1 95.1808 54.6319   1
   5   4  -1 33.9740 70.1176  10
  -5   4   1 74.2689 81.2197   8
  -5  -4   1 73.9794 40.4090   6
   5   4  -1 28.8439 45.2304   6
   5   4   0 368.752 86.7713  10
  -5  -4   0 458.389 36.5286   4
  -5   4   0 379.486 97.5020   8
   5   4   0 532.545 89.4694   1
  -5  -4   0 492.576 56.7232   6
   5   4   0 479.797 57.8582   6
   5   4   1 3258.81 177.381  10
  -5  -4  -1 2800.59 72.2157   4
  -5   4  -1 2876.61 177.006   8
   5   4   1 2870.74 162.943   1
   5   4   1 2966.35 102.953   6
  -5   4  -2 112932. 978.304   8
   5   4   2 116233. 902.424   1
   5   4   3 14408.6 353.006  10
  -5  -4  -3 12195.6 148.872   4
  -5   4  -3 12717.1 346.374   8
  -5  -4  -3 13642.4 249.596   6
   5   4   3 12143.4 301.205   1
   5   4   4 80803.8 844.059  10
   5  -4   4 76368.3 848.951  10
  -5  -4  -4 73377.7 367.481   4
  -5   4  -4 74435.9 381.626   1
  -5   4  -4 76285.8 839.811   8
   5   4   4 77031.5 860.115   8
  -5  -4  -4 77339.8 599.443   6
   5   4   4 71651.5 697.683   1
   5  -4   5 38336.3 405.847   5
  -5  -4  -5 38131.0 271.982   4
  -5   4  -5 39581.0 318.860   1
  -5   4  -5 40105.8 608.838   8
   5   4   5 40460.7 636.557   8
   5  -4   5 41640.7 639.997  10
   5   4   5 38534.8 504.353   1
  -5  -4  -5 40803.7 448.067   6
   5  -4   6 16062.7 268.006   5
  -5  -4  -6 16815.1 182.838   4
   5  -4   6 17936.0 430.511  10
  -5   4  -6 15834.0 391.913   8
  -5   4  -6 16038.8 219.794   1
   5   4   6 16280.1 260.228   3
   5   4   6 16697.0 429.982   8
   5   4   6 17167.7 333.416   1
  -5  -4  -6 16672.3 295.125   6
   5   4   7 101.395 62.9081   1
   5  -4   7 35.5510 64.2228   5
  -5   4  -7 45.6270 34.2343   1
  -5  -4  -7 70.2636 31.9925   4
   5   4   7 91.1459 54.0789   3
   5  -4   8 48573.8 434.600   5
  -5  -4  -8 51846.9 321.677   4
  -5   4  -8 51877.5 432.565   1
   5   4   8 49382.9 416.081   3
  -5  -4  -8 51688.9 440.286   7
  -5  -4  -9 8796.67 134.925   4
  -5   4  -9 8527.75 184.061   1
   5   4   9 8218.27 160.733   3
  -5  -4  -9 8728.16 184.738   7
  -5  -4 -10 9887.59 141.983   4
  -5   4 -10 9894.92 199.379   1
  -5  -4 -11 4040.08 92.5331   4
  -5   4 -11 4074.80 130.150   1
  -5  -4 -11 3967.83 125.354   7
  -5  -4 -12 6434.42 110.938   4
  -5   4 -12 5982.49 152.046   1
   5  -4  12 6707.85 217.561   3
  -5  -4 -12 6068.39 148.545   7
  -5  -4 -13 4841.93 92.2423   4
  -5   4 -13 4664.30 127.495   1
   5  -4  13 4845.06 173.155   3
  -5  -4 -13 4488.22 123.226   7
  -5  -4 -14 23129.9 178.180   4
   5  -4  14 23425.6 335.363   3
  -5  -4 -14 23032.9 251.187   7
  -5  -4 -15 235.911 20.7864   4
  -5  -4 -15 288.515 39.8618   7
   5  -4  15 204.554 56.7732   3
   5  -4  16 5691.32 124.210   3
  -5  -4 -16 5799.87 106.314   7
  -5  -4 -17 5319.47 88.8814   7
  -5  -4 -18 64.4374 15.5840   7
  -5   5  20 3204.35 102.649   2
  -5  -5  20 2580.19 85.9676   2
  -5   5  19 5218.15 143.749   2
  -5  -5  19 4834.67 132.157   2
  -5   5  18 1962.20 96.6708   9
  -5  -5  18 1971.84 98.7014   2
  -5   5  17 6805.82 178.476   9
  -5  -5  17 7019.66 182.541   2
  -5   5  16 209.558 54.9015   9
  -5   5  16 172.928 62.9799   2
  -5  -5  16 193.691 60.4884   2
  -5   5  15-32.1034 49.1616   9
  -5   5  15 62.5554 62.5638   2
  -5  -5  15 177.048 65.9849   2
  -5  -5  15 55.1554 49.8458   3
  -5   5  14 76.6156 44.5112   9
  -5  -5  14 158.585 51.2936   1
  -5   5  14 266.971 67.1509   2
  -5   5  14 114.750 53.5306   7
  -5  -5  14 109.960 65.7900   2
  -5  -5  14 173.084 56.6115   3
  -5   5  13 8875.37 209.844   9
   5   5 -13 8429.01 135.530   4
  -5  -5  13 8752.12 227.987   2
  -5   5  13 7987.97 199.479   7
  -5  -5  13 9224.61 196.354   3
  -5  -5  13 8676.90 237.038   1
  -5   5  12 516.057 65.2304   9
   5   5 -12 447.266 44.7216   4
  -5   5  12 471.605 63.0006   7
   5   5 -12 643.062 116.568   1
  -5  -5  12 438.898 74.4554   2
  -5  -5  12 394.536 65.0685   3
  -5  -5  12 508.839 87.8807   1
   5   5 -11 194.196 87.1448   1
  -5   5  11 22.2091 45.2254   9
   5   5 -11 77.3770 35.0881   4
  -5   5  11 88.5383 48.1309   7
  -5  -5  11 37.0482 58.2875   2
  -5  -5  11 122.060 71.1440   1
  -5  -5  11 28.0132 51.0423   3
   5   5 -10 115.111 72.1523  10
   5   5 -10 1.10584 75.0632   1
  -5   5  10 52.1869 41.4411   9
   5   5 -10-4.14155 32.9014   4
  -5   5  10 17.9615 42.3003   7
  -5  -5  10 67.5201 61.9278   2
  -5  -5  10 177.108 78.4487   1
  -5  -5  10-27.1932 53.0114   3
   5   5  -9 201.572 84.3053  10
  -5   5   9 116.938 50.6686   9
   5   5  -9 126.892 80.7222   1
  -5  -5   9 34.8641 66.8002   1
  -5  -5   9 88.9198 49.3091   3
  -5  -5   8 3690.82 181.316   1
   5   5  -8 3172.15 180.291  10
  -5   5   8 3359.90 126.824   9
   5   5  -8 3360.58 196.669   1
  -5  -5   8 3601.06 133.444   3
   5   5  -8 3206.08 146.026   6
   5   5  -7 1845.34 149.116   1
  -5  -5   7 1998.54 135.170   1
   5   5  -7 1673.61 138.774  10
  -5   5   7 1841.96 95.5263   9
   5  -5  -7 1538.06 148.722  10
   5   5  -7 1812.44 138.182   8
   5   5  -7 2143.03 123.433   6
   5   5  -6 322.444 84.2371  10
   5   5  -6 293.942 84.0277   1
  -5   5   6 366.041 108.498   8
   5   5  -6 373.167 85.0258   8
   5  -5  -6 215.519 90.4646  10
  -5  -5   6 351.053 72.2755   1
   5   5  -6 280.423 66.8106   6
   5   5  -5 17345.9 383.428  10
  -5  -5   5 16408.2 192.316   4
  -5  -5   5 18688.0 353.886   1
   5  -5  -5 16606.1 387.272  10
  -5   5   5 19410.1 431.919   8
   5   5  -5 18486.9 393.129   1
   5   5  -5 17057.7 380.878   8
   5   5  -4 1361.76 123.968  10
  -5  -5   4 1429.93 65.4059   4
  -5  -5   4 1707.94 115.484   1
   5   5  -4 1324.57 119.876   1
   5   5  -4 1313.79 121.794   8
  -5   5   4 1216.67 138.133   8
  -5  -5   4 1555.69 98.2006   6
   5   5  -4 1349.01 88.0731   6
  -5  -5   3 61.7479 49.9741   1
   5   5  -3 187.716 79.3662  10
  -5  -5   3 26.0867 30.9890   4
  -5   5   3 83.9623 86.1165   8
   5   5  -3 37.3887 67.9825   8
   5   5  -3 93.1376 72.5622   1
  -5  -5   3 169.331 50.6564   6
   5   5  -3-23.9613 42.2636   6
  -5  -5   2-35.4939 52.7292   1
  -5  -5   2 9.24223 29.2558   4
   5   5  -2-3.71932 78.1516  10
  -5   5   2 3.81566 88.8999   8
   5   5  -2 53.2219 73.7868   8
  -5  -5   2-41.6754 45.8934   6
   5   5  -2-38.9993 42.5863   6
   5   5  -1 3551.26 186.703  10
  -5  -5   1 3685.32 90.9479   4
  -5   5   1 3829.42 194.692   8
   5   5  -1 3553.88 187.604   8
   5   5  -1 4091.01 182.653   1
  -5  -5   1 3510.94 134.092   6
   5   5   0 481.666 100.965  10
  -5  -5   0 363.564 38.9976   4
  -5   5   0 398.947 101.039   8
   5   5   0 345.359 93.1931   8
  -5  -5   0 440.222 56.8590   6
   5   5   0 428.870 79.6465   1
  -5  -5  -1 13461.1 161.325   4
  -5   5  -1 14049.0 357.928   8
   5   5   1 14476.2 367.529   8
   5   5   1 14996.1 323.805   1
  -5  -5  -2 38506.6 273.086   4
  -5   5  -2 38880.0 594.162   8
   5   5   2 40077.7 625.352   8
   5   5   2 40589.9 504.359   1
   5   5   3 373.035 90.1420  10
  -5  -5  -3 323.118 37.0444   4
  -5   5  -3 390.088 110.834   8
   5   5   3 382.932 100.870   8
  -5  -5  -3 525.006 62.5569   6
   5   5   3 378.580 77.4466   1
   5  -5   4 30283.1 364.010   5
  -5  -5  -4 30175.5 248.879   4
  -5   5  -4 29733.1 531.872   8
   5   5   4 30718.1 345.033   3
   5   5   4 30617.0 558.022   8
   5   5   4 31008.9 419.376   1
  -5  -5  -4 31609.5 408.317   6
   5  -5   5 6169.28 175.679   5
  -5  -5  -5 6397.16 119.291   4
  -5   5  -5 5996.01 251.152   8
   5   5   5 6260.76 157.506   3
   5   5   5 5917.45 178.583   1
  -5  -5  -5 6694.72 195.393   6
   5  -5   6 4689.80 158.752   5
   5  -5   6 5012.80 251.027  10
  -5  -5  -6 4799.59 105.105   4
  -5   5  -6 4425.22 221.813   8
   5   5   6 4808.90 134.528   3
   5   5   6 4374.85 131.682   1
   5   5   6 5217.40 251.427   8
   5  -5   7 1171.49 97.2791   5
   5   5   7 1348.43 98.3418   2
  -5  -5  -7 1312.59 60.5841   4
  -5   5  -7 1076.15 48.6932   1
  -5   5  -7 1203.68 137.029   8
   5   5   7 1334.31 75.6440   3
   5  -5   7 1026.28 101.289  11
  -5  -5  -7 1334.18 81.0637   7
   5  -5   8 7902.99 193.089   5
   5   5   8 7999.39 205.596   2
  -5  -5  -8 8427.76 136.989   4
  -5   5  -8 7317.52 127.519   1
   5   5   8 6973.02 126.657   3
  -5  -5  -8 7966.93 175.135   7
   5  -5   9 6000.64 162.135   5
  -5  -5  -9 5933.90 115.364   4
  -5  -5  -9 6107.10 154.749   7
   5  -5  10 2838.88 109.713   5
  -5   5 -10 2611.62 82.7603   1
  -5  -5 -10 2867.46 108.443   7
  -5  -5 -11 1297.16 57.3492   4
  -5   5 -11 1256.36 57.3212   1
  -5  -5 -11 1374.87 78.1591   7
  -5  -5 -12 561.407 41.5964   4
  -5   5 -12 386.190 30.7554   1
   5  -5  12 488.785 83.1849   3
  -5  -5 -12 540.177 57.4373   7
  -5  -5 -13 341.757 32.5504   4
  -5  -5 -13 276.093 47.0651   7
   5  -5  13 286.267 73.2553   3
   5  -5  14 25711.6 347.934   3
  -5  -5 -14 25392.2 257.080   7
  -5  -5 -15 1241.96 37.6959   4
   5  -5  15 1041.73 80.4015   3
  -5  -5 -15 1126.38 57.4811   7
   5  -5  16 8956.18 152.078   3
  -5  -5 -16 9018.17 126.906   7
  -5  -5 -17 52.5822 18.5178   7
  -5   6  19 17.1124 42.5043   2
  -5  -6  19 45.6968 36.1044   2
  -5   6  18 5795.34 154.301   2
  -5  -6  18 4736.36 132.748   2
  -5   6  17 934.454 64.5319   9
  -5  -6  17 816.929 74.6143   2
  -5  -6  17 859.844 81.2282  13
  -5  -6  16 28586.0 356.188   2
  -5  -6  16 27244.6 225.412   3
   5   6 -15 6384.82 245.742   1
  -5   6  15 6338.57 160.914   9
  -5  -6  15 6766.72 154.995   3
   5   6 -14 226.288 76.5723   1
  -5   6  14 319.501 50.7839   9
  -5  -6  14 343.518 68.1686   3
  -5  -6  14 330.288 69.3151   1
  -5  -6  14 264.862 66.2179   2
  -5   6  13 3762.13 125.655   9
  -5  -6  13 3918.28 155.018   2
  -5   6  13 3744.64 137.248   7
  -5  -6  13 3687.26 138.174   3
   5   6 -12 22160.5 476.846   1
  -5   6  12 22615.8 299.924   9
  -5  -6  12 20653.0 339.024   2
  -5   6  12 21233.0 310.872   7
  -5  -6  12 22596.5 330.066   3
  -5  -6  12 20990.6 410.832   1
  -5  -6  11 2074.57 153.385   1
   5   6 -11 2089.50 161.121   1
  -5   6  11 2104.65 98.3902   9
  -5  -6  11 1827.63 115.603   2
  -5   6  11 1821.06 98.1944   7
  -5  -6  11 1817.84 103.813   3
  -5  -6  10 68963.8 441.627  11
  -5   6  10 67479.9 510.499   9
  -5  -6  10 68017.4 605.128   2
  -5   6  10 67944.4 533.575   7
  -5  -6  10 68579.0 561.609   3
  -5  -6   9 776.457 67.0375  11
  -5  -6   9 763.721 107.032   1
   5   6  -9 906.409 111.128  10
   5   6  -9 893.784 117.643   1
  -5   6   9 816.935 70.2784   9
   5   6  -9 809.537 89.0511   3
  -5  -6   9 793.707 89.2613   2
  -5   6   9 926.548 74.8621   7
  -5  -6   9 826.657 79.9920   3
  -5  -6   8 32450.8 534.983   1
   5   6  -8 30742.4 530.765  10
  -5  -6   8 32120.2 323.273  11
   5   6  -8 30155.1 520.728   1
  -5   6   8 31998.5 361.693   9
   5   6  -8 30833.5 389.521   3
  -5  -6   8 32297.3 390.966   3
  -5  -6   7 14436.2 347.932   1
   5   6  -7 13423.1 356.265  10
   5  -6  -7 14408.7 389.814  10
   5   6  -7 13980.5 353.090   1
  -5   6   7 14195.2 243.168   9
   5   6  -7 13538.1 258.952   3
  -5  -6   6 2670.91 90.7083   5
   5   6  -6 2977.53 179.274  10
  -5  -6   6 3257.34 170.800   1
  -5  -6   6 2598.18 86.5710   4
   5   6  -6 3313.28 178.170   1
  -5   6   6 3423.85 211.301   8
   5   6  -6 2949.71 171.604   8
   5  -6  -6 2880.80 188.419  10
   5   6  -6 2804.77 110.239   6
   5   6  -5 839.761 115.212  10
  -5  -6   5 880.137 61.8184   4
  -5  -6   5 1037.36 106.181   1
   5   6  -5 954.714 108.996   1
  -5   6   5 1221.55 147.540   8
   5   6  -5 933.944 115.182   8
   5   6  -5 1021.27 65.7369   6
   5   6  -4 692.809 105.552  10
  -5  -6   4 726.008 56.2872   4
  -5  -6   4 970.922 101.305   1
   5   6  -4 760.526 101.482   1
  -5   6   4 984.142 134.703   8
   5   6  -4 575.532 101.704   8
  -5  -6   4 824.066 87.8619   6
   5   6  -3 2480.04 160.105  10
  -5  -6   3 2686.17 86.9628   4
  -5   6   3 2574.80 181.976   8
   5   6  -3 2550.70 148.257   1
   5   6  -3 2689.61 172.153   8
  -5  -6   3 3088.60 142.140   6
   5   6  -2 13662.0 353.420  10
  -5  -6   2 13020.2 175.798   4
  -5   6   2 14261.3 374.437   8
   5   6  -2 13661.7 305.771   1
  -5  -6   2 13781.9 282.563   6
   5   6  -1 3294.50 187.204  10
  -5  -6   1 3261.23 91.4179   4
  -5   6   1 3204.07 194.759   8
   5   6  -1 3443.74 158.589   1
   5   6  -1 3056.15 186.738   8
  -5  -6   1 3640.96 147.922   6
   5   6   0 1863.57 152.620  10
  -5  -6   0 1708.55 68.0686   4
  -5   6   0 1837.48 155.145   8
   5   6   0 1770.97 116.726   1
   5   6   0 1758.69 154.349   8
  -5  -6   0 1838.21 107.979   6
   5   6   1 730.836 107.756  10
  -5   6  -1 757.353 127.587   8
   5   6   1 875.480 91.2665   1
   5   6   1 654.377 117.399   8
  -5  -6  -1 764.071 74.9660   6
  -5  -6  -1 757.955 49.2995   4
   5   6   2 201527. 1381.25  10
  -5  -6  -2 183974. 628.818   4
  -5   6  -2 185846. 1312.90   8
   5   6   2 196599. 988.850   1
   5   6   2 192821. 809.356   3
   5   6   2 194738. 1386.78   8
  -5  -6  -2 203483. 1061.80   6
  -5  -6  -3 10089.3 150.305   4
  -5   6  -3 9850.61 319.112   8
   5   6   3 9788.70 211.696   1
   5   6   3 9582.17 183.450   3
   5   6   3 9657.93 326.948   8
   5  -6   4 15503.6 270.426   5
  -5  -6  -4 15889.5 187.615   4
   5   6   4 14093.6 203.562   1
  -5   6  -4 15351.2 390.077   8
   5   6   4 15003.8 214.690   3
   5   6   4 16444.6 426.087   8
   5   6   5 13432.7 257.708   2
   5  -6   5 13077.4 254.192   5
  -5  -6  -5 14024.6 179.130   4
  -5   6  -5 12392.3 356.912   8
   5   6   5 13628.2 192.022   3
   5   6   5 14882.6 412.828   8
   5  -6   6 13162.1 255.977   5
   5   6   6 13568.4 260.837   2
  -5   6  -6 13634.2 365.885   8
   5   6   6 12930.9 162.686   3
  -5  -6  -6 13321.7 218.920   7
   5  -6   7 6555.05 184.968   5
   5   6   7 6741.43 189.946   2
  -5   6  -7 6050.55 245.578   8
  -5  -6  -7 6431.75 155.564   7
  -5   6  -7 6097.29 83.4389   3
   5  -6   8 10135.0 220.427   5
   5  -6   8 10144.6 248.042  11
   5   6   8 10492.7 235.033   2
  -5  -6  -8 10617.9 154.997   4
  -5  -6  -8 10415.7 194.866   7
   5  -6   9 5409.15 160.481   5
   5   6   9 5583.70 173.425   2
  -5  -6  -9 5678.31 113.762   4
   5  -6  10 60483.9 465.633   5
  -5  -6 -10 60932.3 456.862   7
   5   6  11 2531.57 118.231   2
  -5  -6 -11 2717.88 77.4845   4
  -5  -6 -11 2565.56 99.6040   7
  -5  -6 -12 40.6127 26.7819   4
   5   6  12 20.1464 50.7508   2
  -5  -6 -12 11.9701 34.5230   7
   5  -6  13 1697.64 115.900   3
  -5  -6 -13 1549.83 73.0410   7
  -5  -6 -14 62980.0 288.597   4
  -5  -6 -14 63571.8 388.416   7
   5  -6  15 1656.90 90.1508   3
  -5  -6 -15 1652.97 62.2189   7
   5  -6  16 8752.52 144.195   3
  -5  -6 -16 8868.04 117.337   7
  -5  -7  18 57.1345 35.6997   2
  -5  -7  17 1055.33 72.3669   2
  -5  -7  17 1036.34 79.8242  13
  -5   7  16 52.8872 26.9038   9
  -5  -7  16 111.410 49.2588   2
  -5  -7  16 81.4209 41.6920   3
  -5   7  15 256.011 37.9630   9
  -5  -7  15 190.458 56.3880   2
  -5  -7  15 240.756 56.4109   3
   5   7 -14 189.954 73.7768   1
  -5   7  14 174.585 36.0963   9
  -5  -7  14 200.804 69.9322   1
  -5  -7  14 154.319 59.9760   2
  -5  -7  14 109.188 57.7856   3
   5   7 -13 14973.7 358.157   1
  -5   7  13 15447.1 214.520   9
  -5  -7  13 14740.2 276.556   2
  -5  -7  13 15269.0 265.305   3
  -5  -7  13 14623.9 341.210   1
  -5   7  12 10936.9 182.687   9
  -5   7  12 11186.7 225.180   7
  -5  -7  12 11557.5 244.250   3
   5   7 -12 11833.9 326.355   1
  -5  -7  11 2555.87 171.496   1
   5   7 -11 2776.34 172.219   1
  -5   7  11 2743.47 97.4824   9
   5   7 -11 2646.86 124.222   3
  -5  -7  11 2511.85 130.090   2
  -5   7  11 2741.65 115.067   7
  -5  -7  11 2593.07 127.453   3
  -5  -7  10 850.932 112.835   1
  -5  -7  10 724.179 70.4399  11
   5   7 -10 884.146 110.594  10
   5   7 -10 608.217 98.0039   1
  -5   7  10 842.519 60.8316   9
   5   7 -10 776.160 83.8290   3
  -5  -7  10 822.637 88.4008   2
  -5   7  10 862.569 74.4077   7
  -5  -7  10 670.237 78.0066   3
  -5  -7   9 6914.02 160.931  11
  -5  -7   9 6874.74 262.635   1
   5   7  -9 6977.09 266.935  10
   5   7  -9 6932.25 250.532   1
  -5   7   9 7392.82 161.592   9
   5   7  -9 7139.42 191.264   3
  -5  -7   9 6991.80 200.966   2
  -5   7   9 7046.37 174.443   7
  -5  -7   9 6901.91 191.951   3
  -5  -7   8 9048.33 185.703  11
  -5  -7   8 9160.77 307.523   1
   5   7  -8 8136.17 283.729  10
   5   7  -8 9465.21 286.401   1
  -5   7   8 9117.49 186.542   9
   5   7  -8 8480.98 208.047   3
  -5   7   8 8986.82 191.305   7
  -5  -7   7 1763.97 141.163   1
   5   7  -7 1502.10 140.756  10
  -5  -7   7 1482.91 78.2294   4
  -5   7   7 1707.24 90.5958   9
   5   7  -7 1657.18 102.396   3
   5   7  -7 1557.34 140.729   8
  -5  -7   7 1603.47 94.8594  11
   5  -7  -7 1631.44 165.032  10
  -5  -7   6 381.320 65.2567  11
   5   7  -6 356.615 95.5485  10
   5   7  -6 348.016 82.1598   1
  -5   7   6 421.549 118.273   8
   5   7  -6 364.689 95.1057   8
  -5  -7   6 262.101 79.0984   1
  -5  -7   6 320.477 52.8629   4
  -5  -7   5 1929.82 98.8914  11
   5   7  -5 1609.41 143.502  10
  -5  -7   5 1883.47 141.083   1
  -5  -7   5 1581.92 81.3311   4
   5   7  -5 1711.38 122.901   1
  -5   7   5 2302.51 188.297   8
   5   7  -5 1665.98 96.6825   3
   5   7  -5 1331.74 124.895   8
  -5  -7   4 523.137 55.6376   4
   5   7  -4 437.445 103.819  10
   5   7  -4 469.325 83.0773   1
   5   7  -4 499.016 65.9523   3
  -5   7   4 543.579 122.026   8
   5   7  -4 394.756 97.9295   8
   5   7  -3 13619.1 363.507  10
  -5  -7   3 14714.4 201.356   4
   5   7  -3 15096.0 308.813   1
  -5   7   3 14861.7 401.656   8
   5   7  -3 14384.0 239.034   3
   5   7  -3 13626.7 359.225   8
   5   7  -2 6021.58 253.531  10
  -5  -7   2 5726.16 126.351   4
   5   7  -2 5871.40 189.975   1
  -5   7   2 5628.23 258.332   8
   5   7  -2 5888.73 153.193   3
   5   7  -2 5200.20 238.724   8
   5   7  -1 25648.9 502.060  10
  -5  -7   1 25210.9 251.008   4
   5   7  -1 27904.3 381.711   1
  -5   7   1 24783.3 500.727   8
   5   7  -1 26365.5 302.953   3
   5   7  -1 23979.3 489.775   8
  -5  -7   1 26204.5 411.941   6
   5   7   0 1285.61 135.917  10
  -5  -7   0 1337.94 68.7192   4
   5   7   0 1248.07 89.4261   1
  -5   7   0 1386.51 153.336   8
   5   7   0 1329.17 79.0805   3
   5   7   0 1299.56 147.552   8
  -5  -7   0 1384.74 100.400   6
  -5  -7  -1 4275.10 105.957   4
   5   7   1 4452.73 136.573   1
  -5   7  -1 4336.48 221.016   8
   5   7   1 4256.69 121.954   3
   5   7   1 4452.45 232.928   8
   5   7   1 4726.05 231.798  10
  -5  -7  -2 22174.2 229.846   4
  -5   7  -2 22476.5 472.829   8
   5   7   2 21943.7 246.507   3
   5   7   2 23061.1 496.475   8
   5   7   2 22112.0 331.233   2
   5   7   3 4033.97 149.759   2
   5   7   3 4456.25 225.288  10
  -5   7  -3 3942.62 214.594   8
   5   7   3 4080.76 104.229   3
   5   7   3 4257.66 231.642   8
   5   7   4 475.258 75.2359   2
   5  -7   4 592.339 84.6144   5
  -5  -7  -4 525.923 47.5418   4
  -5   7  -4 553.482 124.878   8
   5   7   4 539.098 41.5480   3
   5   7   4 695.812 117.329   8
   5   7   5 18560.4 303.390   2
   5  -7   5 18413.5 303.213   5
  -5   7  -5 17950.6 421.071   8
   5  -7   6 4751.83 166.764   5
  -5  -7  -6 5035.47 112.626   4
  -5   7  -6 4537.07 220.338   8
   5   7   6 4996.40 235.690   8
   5   7   6 4849.05 162.568   2
   5   7   7 3051.82 135.178   2
   5  -7   7 3130.87 141.049   5
  -5  -7  -7 3230.90 91.8539   4
  -5   7  -7 3117.09 181.873   8
   5  -7   8 4040.53 151.868   5
   5  -7   8 4253.64 172.311  11
   5   7   8 4416.67 156.779   2
  -5  -7  -8 4201.89 100.812   4
  -5  -7  -8 4016.42 120.455   7
   5  -7   9 2898.10 126.747   5
   5  -7   9 2828.32 139.625  11
   5   7   9 2771.17 127.929   2
  -5  -7  -9 2881.87 82.8579   4
  -5  -7  -9 2559.24 96.6396   7
   5  -7  10 1570.89 97.9765   5
  -5  -7 -10 1748.13 66.7984   4
  -5  -7 -10 1621.96 78.1043   7
   5   7  11 8653.63 195.933   2
  -5  -7 -11 8409.62 158.901   7
   5   7  12 1756.32 93.0075   2
  -5  -7 -12 1790.93 60.7905   4
  -5  -7 -12 1669.96 74.2762   7
   5   7  13 1861.57 87.3975   2
  -5  -7 -13 1997.23 58.5824   4
   5  -7  13 2101.57 120.243   3
  -5  -7 -13 1934.82 73.7169   7
  -5  -7 -14 36830.2 212.962   4
   5  -7  14 36537.1 386.395   3
  -5  -7 -14 36033.5 268.186   7
   5  -7  15 2283.80 95.5904   3
  -5  -7 -15 2356.50 64.3608   7
  -5  -8  17 4770.36 116.281   2
  -5  -8  17 4935.72 135.301  13
  -5  -8  16 18619.0 250.002   2
  -5  -8  16 19131.6 197.543   3
  -5  -8  15 12169.9 216.047   2
  -5  -8  15 12970.4 206.879   3
  -5  -8  14 538.099 71.0664   2
  -5  -8  14 646.938 71.3295   3
  -5  -8  13 16703.6 281.590   2
  -5  -8  13 17276.7 278.588   3
  -5   8  12 8717.03 113.124   9
  -5  -8  12 8813.48 212.719   2
  -5  -8  12 9804.09 226.007   3
  -5  -8  12 9394.74 295.670   1
   5   8 -12 10381.3 277.872   1
  -5  -8  11 841.696 111.133   1
   5   8 -11 798.622 95.3204   1
  -5  -8  11 651.266 62.1890  11
  -5   8  11 760.761 43.6236   9
  -5  -8  11 693.616 81.6462   2
  -5  -8  11 677.970 81.3169   3
  -5  -8  10 1846.59 152.325   1
  -5  -8  10 1782.38 93.7855  11
   5   8 -10 1630.81 122.123   1
   5   8 -10 1453.31 131.869  10
  -5   8  10 1708.14 64.7206   9
  -5  -8  10 1665.72 106.994   2
  -5   8  10 1714.42 94.2850   7
  -5  -8  10 1385.78 101.730   3
   5   8  -9 12.3360 61.4502   1
  -5  -8   9 131.791 56.7753  11
  -5   8   9 106.977 33.0088   9
   5   8  -9 175.250 76.8415  10
  -5  -8   9 36.5202 61.4494   2
   5   8  -9 43.8356 52.3421   3
  -5  -8   9 114.985 73.7784   1
  -5  -8   8 2714.45 113.076  11
  -5  -8   8 2872.49 183.494   1
   5   8  -8 3002.25 152.916   1
   5   8  -8 2708.84 179.228  10
  -5   8   8 2746.21 96.1066   9
   5   8  -8 2341.76 109.557   3
  -5  -8   7 46286.4 429.784  11
  -5  -8   7 39006.7 339.302   5
  -5  -8   7 43299.9 657.610   1
   5   8  -7 42325.6 651.244  10
   5   8  -7 45933.8 540.733   1
  -5  -8   7 41510.1 356.236   4
   5  -8  -7 49696.5 796.780  10
  -5   8   7 47119.0 403.143   9
   5   8  -7 42944.1 412.874   3
   5   8  -7 40982.9 618.890   8
   5   8  -6 6892.11 269.846  10
   5   8  -6 7195.03 213.421   1
  -5  -8   6 7715.17 187.265  11
  -5   8   6 8217.22 324.760   8
   5   8  -6 7246.91 172.760   3
   5   8  -6 6657.61 263.828   8
  -5  -8   5 42940.2 417.831  11
   5   8  -5 38694.0 615.233  10
   5   8  -5 42042.3 481.650   1
  -5  -8   5 41832.4 358.160   4
  -5   8   5 45559.9 721.875   8
   5   8  -5 40088.5 386.583   3
   5   8  -5 40823.6 634.859   8
   5   8  -4 11309.0 336.234  10
   5   8  -4 11869.3 252.816   1
  -5  -8   4 12114.9 194.921   4
  -5   8   4 12939.9 391.616   8
   5   8  -4 11108.4 201.451   3
   5   8  -4 10385.0 327.234   8
   5   8  -3 20418.3 451.796  10
   5   8  -3 20952.9 311.203   1
  -5  -8   3 23423.2 263.127   4
  -5   8   3 22506.3 504.994   8
   5   8  -3 20961.2 264.051   3
   5   8  -3 19466.5 433.324   8
   5   8  -2 20317.4 452.632  10
   5   8  -2 18990.2 261.419   1
  -5  -8   2 19969.8 239.800   4
  -5   8   2 20788.8 487.434   8
   5   8  -2 20133.7 248.730   3
   5   8  -2 18400.0 427.063   8
   5   8  -1 30579.6 238.938   1
   5   8  -1 39652.6 629.747  10
  -5  -8   1 38659.4 325.075   4
  -5   8   1 41076.4 666.153   8
   5   8  -1 38519.3 328.296   3
   5   8  -1 33660.2 552.741   8
   5   8  -1 42656.8 474.943   2
  -5  -8   0 9378.74 162.982   4
  -5   8   0 9212.07 326.579   8
   5   8   0 9252.68 315.373  10
   5   8   0 9560.97 157.211   3
   5   8   0 9837.34 232.482   2
   5   8   1 8913.99 313.130  10
  -5  -8  -1 8722.94 155.825   4
  -5   8  -1 9151.31 316.440   8
   5   8   1 8431.48 132.193   3
   5   8   1 8759.97 214.684   2
  -5   8  -2 32309.5 577.189   8
   5   8   2 30876.2 550.640   8
   5   8   2 31970.4 394.262   2
  -5  -8  -3 6141.78 127.393   4
  -5   8  -3 6377.25 270.810   8
   5   8   3 6445.27 277.292   8
   5   8   3 5908.55 177.303   2
   5   8   4 4331.20 154.369   2
   5  -8   4 4620.66 163.478   5
  -5  -8  -4 4396.12 109.805   4
  -5   8  -4 4220.59 223.144   8
   5   8   4 4639.32 238.192   8
   5   8   5 9625.33 221.851   2
   5  -8   5 10050.9 231.534   5
  -5  -8  -5 10093.9 156.591   4
  -5   8  -5 9566.32 316.768   8
   5   8   5 9554.27 230.555  13
   5   8   6 655.846 81.5664   2
   5  -8   6 774.124 94.2677   5
  -5  -8  -6 601.721 48.9322   4
  -5   8  -6 661.439 112.917   8
   5   8   6 849.618 128.592   8
   5   8   6 606.384 80.9311  13
   5   8   7 38828.0 429.600   2
   5  -8   7 38327.4 429.833   5
  -5  -8  -7 39223.0 297.386   4
   5   8   7 38924.4 450.784  13
   5   8   8 629.554 80.6204   2
   5  -8   8 675.722 87.3437   5
   5  -8   8 504.890 88.4507  11
   5   8   8 592.788 107.493   9
  -5  -8  -8 588.339 45.8043   4
   5   8   8 592.768 81.7527  13
   5   8   9 376.485 69.9550   2
   5  -8   9 454.875 83.5183  11
   5  -8   9 389.378 77.5468   5
  -5  -8  -9 470.864 40.5579   4
   5   8   9 431.575 102.940   9
   5   8   9 279.983 69.6541  13
   5  -8  10 6067.78 155.083   5
   5   8  10 5639.52 161.109   2
  -5  -8 -10 6074.82 110.917   4
   5   8  10 5715.69 168.096  13
   5   8  11 34421.2 361.479   2
  -5  -8 -11 35054.1 252.123   4
   5   8  11 34357.2 377.400  13
  -5  -8 -12 31.5286 23.6787   4
   5   8  12 58.2650 45.7342   2
  -5  -8 -12 4.76515 27.2922   7
   5   8  13 17852.6 221.754   2
  -5  -8 -13 18374.0 159.816   4
  -5  -8 -14 10101.6 120.433   7
   5   8  14 10620.6 149.745   2
  -5  -9  16 2548.77 65.1991   3
  -5  -9  15 972.556 65.2956   2
  -5  -9  15 1022.18 68.9484   3
  -5  -9  14 1538.25 84.7439   2
  -5  -9  13 78.7867 51.0580   2
  -5  -9  13 41.1805 52.6916   3
  -5  -9  12 40697.7 420.036   2
  -5  -9  12 41880.9 442.972   3
  -5  -9  11 941.819 63.4723  11
  -5  -9  11 1043.71 86.9318   2
  -5  -9  11 1075.19 94.3487   3
   5   9 -11 980.494 75.7701   1
  -5  -9  11 1166.35 127.335   1
  -5  -9  10 82.5651 56.2816  11
   5   9 -10 80.0506 67.8729  10
  -5  -9  10 33.5612 57.1065   2
  -5  -9  10 49.4234 73.4744   1
  -5  -9  10 210.345 65.4691   3
   5   9 -10 143.667 49.1575   1
  -5  -9   9 7150.37 279.163   1
  -5  -9   9 7561.38 170.299  11
   5   9  -9 7764.34 284.897  10
  -5  -9   9 7513.01 198.871   2
   5   9  -9 6965.77 185.458   1
  -5  -9   8 8893.21 187.388  11
  -5  -9   8 9750.44 333.824   1
   5   9  -8 9272.03 313.599  10
  -5   9   8 8946.17 126.042   9
   5   9  -8 8452.65 199.789   1
  -5  -9   7 2438.60 112.986  11
  -5  -9   7 2291.05 98.0491   5
   5   9  -7 2644.18 183.860  10
  -5  -9   7 2427.15 101.382   4
  -5   9   7 2641.06 88.8591   9
   5   9  -7 2744.28 178.903   8
   5   9  -7 2437.95 109.654   1
  -5  -9   6 7579.16 185.149  11
  -5  -9   6 6627.54 154.021   5
  -5  -9   6 6070.23 144.256   4
   5   9  -6 7004.23 280.106  10
  -5   9   6 7537.99 164.196   9
   5   9  -6 6891.16 269.868   8
   5   9  -6 6374.67 151.820   1
  -5  -9   5 21.0756 57.7659  11
   5   9  -5 36.9763 81.0104  10
  -5  -9   5-15.2238 52.1972   4
  -5   9   5-35.6694 111.326   8
   5   9  -5 49.2967 85.2551   8
   5   9  -5 53.5465 37.9054   1
   5   9  -4 8086.60 298.949  10
  -5  -9   4 8634.89 172.983   4
   5   9  -4 8449.91 150.857   3
   5   9  -4 8297.24 301.498   8
   5   9  -3 1007.68 128.636  10
  -5  -9   3 995.542 73.6846   4
  -5   9   3 849.850 147.887   8
   5   9  -3 850.500 56.7010   3
   5   9  -3 976.183 123.463   8
   5   9  -2 3605.53 208.930  10
  -5  -9   2 3627.24 112.416   4
  -5   9   2 3936.45 240.454   8
   5   9  -2 3256.62 205.032   8
   5   9  -2 3676.53 152.166   2
   5   9  -1 790.360 125.482  10
  -5  -9   1 692.846 60.9222   4
  -5   9   1 917.612 150.695   8
   5   9  -1 577.306 118.826   8
   5   9  -1 717.269 85.5871   2
   5   9   0-1.22029 91.6923  10
  -5  -9   0 41.3045 42.8718   4
  -5   9   0 36.2453 114.431   8
   5   9   0 94.6991 64.6505   2
   5   9   0 163.606 94.3837   8
   5   9   1 692.104 117.843  10
  -5  -9  -1 619.092 57.2982   4
  -5   9  -1 560.035 121.457   8
   5   9   1 653.385 117.772   8
   5   9   1 681.830 80.8896   2
   5   9   2 196.642 99.3642  10
  -5  -9  -2 294.874 48.6928   4
  -5   9  -2 364.878 121.443   8
   5   9   2 280.529 69.4527   2
   5   9   2 328.930 96.5559   8
   5   9   3 1945.23 157.761  10
  -5  -9  -3 1754.40 75.8953   4
  -5   9  -3 2109.48 175.633   8
   5   9   3 1887.25 172.260   8
   5   9   3 1877.78 110.810   2
   5  -9   4 2066.80 119.769   5
  -5  -9  -4 1999.03 77.3400   4
  -5   9  -4 2211.43 176.021   8
   5   9   4 2186.81 125.364  13
   5   9   4 2042.55 111.593   2
   5  -9   5 4636.84 165.336   5
  -5  -9  -5 4243.17 104.273   4
  -5   9  -5 4093.66 215.550   8
   5   9   5 4382.67 162.355  13
   5   9   5 4275.84 150.530   2
   5   9   6 14932.4 264.815   2
   5  -9   6 15279.8 273.457   5
  -5  -9  -6 15064.2 187.881   4
   5   9   6 14396.4 276.887  13
   5   9   7 4104.89 146.749   2
   5  -9   7 4041.79 150.814   5
  -5  -9  -7 4041.41 97.9460   4
  -5   9  -7 3834.40 189.689   8
   5   9   7 4224.21 154.406  13
   5   9   8 7629.61 187.036   2
   5  -9   8 7612.08 207.086  11
   5  -9   8 7541.36 184.769   5
  -5  -9  -8 7600.44 128.049   4
   5   9   8 7660.18 197.495  13
   5   9   9 6352.95 166.584   2
   5  -9   9 6594.40 168.123   5
  -5  -9  -9 6768.77 117.486   4
   5  -9   9 6549.87 185.870  11
   5   9   9 6614.00 177.602  13
   5   9  10 5311.39 146.112   2
   5  -9  10 5061.50 135.945   5
  -5  -9 -10 5361.70 101.455   4
   5   9  10 5282.36 153.802  13
   5   9  11 13346.8 211.937   2
   5   9  11 13653.7 224.527  13
  -5  -9 -12 27.1141 20.8425   4
   5   9  12 23.0705 39.5111   2
   5   9  12 17.4374 43.0041  13
   5   9  13 2276.74 76.7969   2
  -5 -10  15 2719.10 85.5724   3
  -5 -10  14 19.8806 35.6658   2
  -5 -10  14-29.4716 45.7383   3
  -5 -10  13 51804.7 410.615   2
  -5 -10  13 53915.7 446.908   3
  -5 -10  12 2937.98 111.939   2
  -5 -10  12 3253.92 128.290   3
  -5 -10  11 24399.5 312.643   2
  -5 -10  11 25606.6 349.880   3
  -5 -10  10 1132.63 78.0494  11
  -5 -10  10 1196.88 84.5291   2
  -5 -10  10 1193.55 94.6272   3
  -5 -10   9 12644.3 358.669   1
  -5 -10   9 13614.7 216.201  11
   5  10  -9 13589.7 362.449  10
  -5 -10   9 12844.9 245.735   2
  -5 -10   8 672.864 72.5427  11
   5  10  -8 636.387 97.6712  10
  -5 -10   8 601.900 75.6866   2
  -5 -10   7 37267.2 376.655  11
   5  10  -7 36372.6 593.954   8
  -5 -10   6 16141.2 258.385  11
  -5 -10   6 15088.7 224.597   5
   5  10  -6 16137.4 416.569  10
  -5 -10   6 15513.5 229.363   4
  -5  10   6 16117.7 193.678   9
   5  10  -6 15297.3 394.422   8
  -5 -10   5 19581.4 290.258  11
   5  10  -5 19539.0 459.805  10
  -5  10   5 19628.8 489.787   8
   5  10  -5 18773.8 443.088   8
  -5 -10   4 10319.0 211.986  11
   5  10  -4 10200.0 335.540  10
  -5 -10   4 10368.8 189.179   4
  -5  10   4 10754.9 369.976   8
   5  10  -4 9811.85 322.424   8
  -5 -10   3 3365.26 126.909  11
   5  10  -3 3168.84 201.509  10
  -5 -10   3 3398.38 114.991   4
  -5  10   3 3189.60 215.443   8
   5  10  -3 3608.05 207.948   8
  -5 -10   2 389.218 57.4086   4
   5  10  -2 280.314 106.376  10
   5  10  -2 568.492 117.587   8
  -5  10   2 247.740 120.047   8
  -5 -10   1 30627.0 304.639   4
  -5  10   1 30677.6 599.321   8
   5  10  -1 29987.4 564.374   8
   5  10  -1 31339.0 394.039   2
  -5 -10   0 2834.47 100.533   4
  -5  10   0 2940.08 204.946   8
   5  10   0 3071.98 203.380   8
   5  10   0 2645.76 125.187   2
  -5 -10  -1 11223.5 180.849   4
  -5  10  -1 11048.6 362.684   8
   5  10   1 11230.1 359.801   8
   5  10   1 10936.6 229.237   2
  -5 -10  -2 5088.35 122.882   4
  -5  10  -2 5184.20 257.206   8
   5  10   2 5375.71 259.514   8
   5  10   2 4966.23 160.014   2
  -5 -10  -3 3159.80 97.3998   4
  -5  10  -3 3415.79 209.940   8
   5  10   3 3610.07 215.381   8
   5  10   3 3049.97 129.659   2
   5 -10   4 362.698 76.9676   5
  -5 -10  -4 465.997 48.1006   4
   5  10   4 534.823 112.753   8
  -5  10  -4 554.687 108.669   8
   5  10   4 504.495 71.9771   2
   5 -10   5 32813.0 389.777   5
  -5 -10  -5 31704.2 274.904   4
  -5  10  -5 31762.3 559.622   8
   5  10   5 31356.6 370.000   2
   5 -10   6 5235.90 163.291   5
  -5 -10  -6 5058.71 109.783   4
  -5  10  -6 5024.47 221.374   8
   5  10   6 4593.63 147.795   2
   5 -10   7 48176.6 441.978   5
   5  10   7 49202.9 463.997  13
   5  10   7 48227.4 435.955   2
   5 -10   8 1459.16 96.3912   5
   5 -10   8 1614.29 104.704  11
  -5 -10  -8 1480.48 58.2899   4
   5  10   8 1480.14 94.4343  13
   5  10   8 1516.65 90.1008   2
   5 -10   9 3505.25 119.998   5
  -5 -10  -9 3811.81 85.4968   4
   5  10   9 3452.47 123.869  13
   5  10   9 3551.18 118.599   2
   5 -10  10 1684.22 77.6558   5
  -5 -10 -10 1783.81 57.1977   4
   5  10  10 1576.52 84.7507  13
   5  10  10 1649.25 82.7966   2
   5  10  11 10935.6 173.903   2
   5  10  12 2371.30 79.0518   2
  -5 -11  14 2058.94 75.3014   3
  -5 -11  13 539.189 59.3900   3
  -5 -11  12 4552.08 115.608   2
  -5 -11  12 4709.54 136.957   3
  -5 -11  11 49.4204 41.5006   2
  -5 -11  10 210.797 51.0270  11
  -5 -11  10 264.961 50.0719   2
  -5 -11  10 241.217 58.7222   3
  -5 -11   9 729.695 72.3352  11
  -5 -11   9 693.982 65.9368   2
  -5 -11   8 4685.03 129.598  11
  -5 -11   8 4482.12 140.473   2
  -5 -11   7 85.4413 52.8527  11
   5  11  -7 19.6019 73.5971   8
  -5 -11   7-14.7501 49.2614   2
  -5 -11   6 11927.8 191.795   5
  -5 -11   6 11928.4 195.429   4
   5  11  -6 12181.6 341.315   8
  -5 -11   5 50.1484 55.6862  11
  -5 -11   5-34.6603 50.6052   5
   5  11  -5 64.5892 72.2429  10
  -5  11   5 15.7652 26.0855   9
  -5 -11   5-38.9885 52.1164   4
  -5  11   5 87.4945 99.3415   8
   5  11  -5 63.0793 72.4087   8
  -5 -11   4 36.6715 56.0172  11
   5  11  -4 184.611 82.2104  10
  -5 -11   4 23.1554 48.4486   4
  -5  11   4 24.4478 99.7778   8
   5  11  -4 9.00724 68.8059   8
  -5 -11   3 1035.87 79.7289  11
   5  11  -3 1224.36 137.181  10
  -5 -11   3 1210.40 75.2047   4
  -5  11   3 1128.55 149.722   8
   5  11  -3 1146.67 133.260   8
  -5 -11   2 18378.7 266.503  11
   5  11  -2 18114.1 445.406  10
  -5 -11   2 16846.1 226.190   4
  -5  11   2 17069.0 447.347   8
   5  11  -2 16637.8 420.161   8
  -5 -11   1 416.749 57.1580   4
   5  11  -1 357.017 101.289  10
  -5  11   1 443.756 126.365   8
   5  11  -1 344.884 101.632   8
   5  11   0 5639.70 255.812  10
  -5 -11   0 4957.15 125.893   4
  -5  11   0 4900.80 248.594   8
   5  11   0 5351.12 251.617   8
   5  11   0 5098.10 159.470   2
   5  11   1 823.522 120.669  10
  -5  11  -1 784.863 137.828   8
   5  11   1 811.285 121.134   8
  -5 -11  -1 723.569 57.8970   4
   5  11   1 704.799 77.1444   2
  -5 -11  -2 1570.08 74.1927   4
  -5  11  -2 1521.70 156.143   8
   5  11   2 1520.19 95.9619   2
   5 -11   3 169.419 68.1386   5
  -5 -11  -3 165.301 37.5400   4
  -5  11  -3 241.160 110.950   8
   5  11   3 177.387 60.9462   2
   5  11   3 181.540 91.8167   8
   5 -11   4 4867.32 159.426   5
   5  11   4 5183.93 240.162   8
   5  11   4 4877.42 148.038   2
   5 -11   5 146.938 65.8627   5
  -5 -11  -5 129.197 35.8167   4
  -5  11  -5 168.811 87.6012   8
   5  11   5 72.3189 53.9042   2
   5  11   5 55.2735 76.8547   8
   5 -11   6 3918.56 137.423   5
  -5  11  -6 3685.42 186.861   8
   5  11   6 4027.43 130.425   2
   5 -11   7 9073.90 185.831   5
   5  11   7 9494.93 185.856   2
   5 -11   8 1182.42 79.6712   5
   5 -11   8 1196.58 87.7718  11
  -5 -11  -8 1261.10 53.6586   4
   5  11   8 1279.36 77.3772   2
   5 -11   9 6.06918 43.8339   5
   5  11   9 67.1722 42.8245   2
   5  11  10 67.5799 38.8532   2
   5  11  11 6983.11 122.216   2
  -5 -12  12 2479.47 89.0364   3
  -5 -12  11 18018.6 240.281   3
  -5 -12  10 17098.6 132.802  11
  -5 -12   9 2159.30 82.6751  11
  -5 -12   9 2273.38 87.2353   2
  -5 -12   8 3176.47 103.128  11
  -5 -12   8 3029.55 101.474   2
  -5 -12   7 33806.1 308.613  11
  -5 -12   7 32777.2 332.346   2
  -5 -12   6 1565.15 83.8145  11
  -5 -12   6 1336.55 66.6338   5
  -5 -12   6 1345.59 69.5801   4
   5  12  -6 1475.25 125.466   8
  -5 -12   6 1637.92 85.5158   2
  -5 -12   5 8947.80 156.215   5
  -5 -12   5 8963.19 161.181   4
   5  12  -5 9403.19 287.171   8
  -5 -12   4 8664.62 175.509  11
  -5 -12   4 7662.31 147.320   5
  -5 -12   4 7758.79 151.359   4
  -5  12   4 8764.37 314.220   8
   5  12  -4 7987.70 272.580   8
  -5 -12   3 3016.35 109.293  11
  -5 -12   3 2884.39 97.8315   4
  -5  12   3 3034.89 200.538   8
   5  12  -3 2903.52 177.113   8
  -5  12   2 15563.7 415.329   8
   5  12  -2 16090.3 392.462   8
  -5 -12   2 15590.1 232.949  11
  -5 -12   1 29287.4 280.898   4
  -5  12   1 30655.1 571.662   8
   5  12  -1 30866.3 540.683   8
  -5 -12   1 29907.4 316.595  11
  -5 -12   0 46.9454 41.8035   4
  -5  12   0 134.116 102.633   8
   5  12   0-24.8044 76.3476   8
  -5 -12  -1 20091.0 226.266   4
  -5  12  -1 20243.1 455.063   8
  -5 -12  -2 5260.60 117.251   4
  -5  12  -2 5490.35 240.773   8
   5  12   2 5739.37 242.730   8
   5  12   2 5373.49 147.365   2
   5 -12   3 549.483 76.1366   5
  -5  12  -3 589.671 105.421   8
   5  12   3 518.313 92.4635   8
  -5 -12  -3 563.446 47.4163   4
   5  12   3 503.681 62.0683   2
   5 -12   4 2818.03 124.312   5
  -5 -12  -4 2798.61 82.2577   4
   5  12   4 2597.04 103.176   2
   5 -12   5 15277.6 244.148   5
  -5 -12  -5 15246.2 175.917   4
   5  12   5 14618.1 217.375   2
   5 -12   6 65.3901 52.9000   5
   5  12   6 56.3121 42.6143   2
   5 -12   7 3369.02 107.815   5
   5  12   7 3307.55 101.603   2
   5 -12   8 7213.06 133.368   5
   5  12   8 7506.34 138.271   2
   5  12   9 6193.47 117.941   2
   5  12  10 5995.41 102.948   2
  -5 -13   9 541.628 25.1973  11
  -5 -13   8 3639.86 87.6199  11
  -5 -13   7 5119.79 111.021  11
  -5 -13   7 5021.49 112.483   2
  -5 -13   6 11691.3 167.989  11
  -5 -13   6 11082.1 168.826   2
  -5 -13   5 22922.9 239.550  11
  -5 -13   5 23156.6 251.102   2
  -5 -13   4 10.3050 41.6930  11
  -5 -13   4 67.3578 37.2592   5
  -5 -13   4 35.9377 36.6742   4
  -5 -13   3 213.862 48.1197  11
  -5 -13   3 174.549 40.7840   5
  -5 -13   3 197.563 41.2563   4
  -5 -13   2 3301.56 104.525  11
  -5 -13   2 3210.89 91.6184   4
  -5 -13   1 10.6718 41.2165  11
  -5 -13   1-47.0199 35.8342   4
  -5 -13   0 7121.02 148.800  11
  -5 -13   0 6515.37 126.524   4
  -5 -13  -1 2041.39 74.7374   4
  -5 -13  -1 2417.63 91.4384  11
  -5 -13  -2 25.3884 35.3767  11
   5 -13   2 56.8984 56.2243   5
  -5 -13  -2 16.4446 30.3564   4
   5 -13   3 1563.62 97.0994   5
  -5 -13  -3 1463.05 61.4607   4
   5 -13   4 3806.46 126.995   5
   5 -13   5 14245.3 216.444   5
   5 -13   6 710.214 63.0293   5
  -5 -14   7 2618.59 53.5041  11
  -5 -14   6 1715.46 60.4051  11
  -5 -14   5 2336.16 71.3891  11
  -5 -14   4 73804.9 369.972  11
  -5 -14   4 74232.6 366.904   2
  -5 -14   3 3885.28 97.1727  11
  -5 -14   3 4262.44 97.1492   2
  -5 -14   2 22051.5 218.578  11
  -5 -14   2 18958.3 166.283   5
  -5 -14   1 8634.22 141.343  11
  -5 -14   1 7225.43 108.084   5
  -5 -14   0 8362.24 138.185  11
  -5 -14   0 6969.55 108.107   5
  -5 -14  -1 362.044 42.3864  11
  -5 -14  -2 16188.3 187.718  11
  -5 -14  -3 5953.25 108.708  11
  -6   0  21 4.65491 34.5411   2
  -6   0  20 14112.7 218.190   2
   6   0 -19-5.48497 28.8387   4
  -6   0  19-45.0913 50.4826   2
  -6   0  18 3064.12 125.971   2
   6   0 -18 3284.05 94.2526   4
  -6   0  17 20.0797 58.3935   9
  -6   0  17 1.59418 57.1382   2
  -6   0  16 372.708 77.4177   9
  -6   0  16 343.220 71.0244   2
  -6   0  15 29.4839 58.6702   9
  -6   0  15-51.5796 59.7396   2
  -6   0  15 45.1535 49.8074   7
  -6   0  14 2204.45 150.052   9
  -6   0  14 1957.59 117.218   2
  -6   0  14 1805.08 104.132   7
  -6   0  13 4.77709 60.2702   9
  -6   0  13 36.5401 57.1583   2
  -6   0  13 33.6071 48.9571   7
  -6   0  12 45357.1 605.917   9
  -6   0  12 46847.2 492.774   2
  -6   0  11 117.835 67.8145   9
  -6   0  11 34.8431 54.9706   2
  -6   0  11 74.3792 48.1847   7
  -6   0  10 15.9208 59.3544   9
  -6   0  10 81.6643 56.1759   2
   6   0  -9 35.0501 44.6030   5
   6   0  -9 126.250 79.6351  10
  -6   0   9 8.76985 56.8173   9
  -6   0   8 78162.8 730.671   9
   6   0  -8 76929.6 507.835   5
   6   0  -7-72.0188 79.1630  10
  -6   0   7-5.21361 52.1773   9
   6   0  -6 89.8525 85.3431  10
  -6   0   6 40.9678 49.3940   9
   6   0  -5 117.335 81.0853  10
  -6   0   5 23.6237 53.5006   9
  -6   0   5-17.1619 25.7018   1
  -6   0   4 6454.38 133.630   1
   6   0  -4 6537.91 237.365  10
  -6   0   4 6165.48 197.273   9
   6   0  -3 11.5287 80.8100  10
  -6   0   3 13.8182 45.4299   9
   6   0  -3 63.0412 60.5488   6
  -6   0   3-13.6080 33.2693   1
   6   0  -2 651.306 103.546  10
  -6   0   2 644.361 57.1621   1
   6   0  -2 889.304 97.1060   6
  -6   0   1 82.9855 38.2141   1
   6   0  -1 84.4555 83.0331  10
   6   0  -1 38.2076 56.3617   6
   6   0   0 52536.1 668.428  10
  -6   0   0 53839.1 455.678   1
  -6   0  -1-2.24700 39.1174   1
   6   0   1-98.9770 93.2686  10
   6   0   1-41.5622 72.4340   6
   6   0   2 59002.3 738.528  10
  -6   0  -2 57135.8 486.677   1
   6   0   3-8.66983 45.6685   5
  -6   0  -3 11.4158 43.3027   1
   6   0   3 36.6289 89.7924  10
   6   0   3-64.0413 70.1293   6
   6   0   4 3739.57 206.653  10
   6   0   4 3620.01 218.681   1
  -6   0  -4 3778.87 140.395   1
   6   0   4 3162.12 164.273   6
   6   0   4 3192.11 104.550   5
   6   0   5 29.6658 40.1811   5
  -6   0  -5 13.2300 45.1302   1
   6   0   5 81.5342 85.7288   1
  -6   0  -6 38.9885 46.3855   1
   6   0   6-67.2661 85.3354   1
  -6   0  -7-39.2472 48.5090   1
   6   0   7 30.3709 85.0986   1
  -6   0  -7 4.63757 41.7832   7
   6   0   7 113.884 73.2114   3
   6   0   8 36330.6 639.556   1
  -6   0  -8 35455.9 447.129   1
   6   0   8 35782.3 455.761   3
  -6   0  -8 35598.7 365.042   7
   6   0   9-44.6203 91.5064   1
  -6   0  -9 46.3911 44.5287   1
  -6   0  -9 55.0333 43.2008   7
   6   0   9 58.0029 68.1194   3
  -6   0 -10-4.39666 41.9819   1
  -6   0 -10 17.3495 42.0230   7
   6   0  10 30.3561 66.6789   3
   6   0  10 149.474 90.3379   1
  -6   0 -11-29.0582 42.0233   1
   6   0  11 70.2805 74.6676   1
  -6   0 -11-4.14822 39.3295   7
   6   0  11 21.4444 64.8225   3
  -6   0 -12 17804.8 298.188   1
   6   0  12 18138.2 273.981   3
  -6   0 -12 18610.4 243.667   7
  -6   0 -13 4.39654 34.5626   7
   6   0  13 37.9919 49.7641   3
   6   0  14 2270.54 56.3443   3
  -6   0 -14 3745.03 99.1586   7
  -6   0 -15 24.0429 24.8374   7
  -6   0 -16 11366.1 127.662   7
  -6   0 -16 11186.3 118.255   3
  -6   1  21 2189.49 79.2715   2
  -6  -1  21 2111.37 78.0173   2
  -6   1  20 28611.9 302.486   2
  -6  -1  20 28503.8 302.805   2
  -6   1  19 677.498 69.7231   2
  -6  -1  19 832.717 74.1827   2
   6   1 -19 697.229 43.5704   4
   6  -1 -19 679.158 48.7483   4
  -6   1  18 50414.3 463.072   2
  -6  -1  18 49396.2 464.377   2
   6   1 -18 49004.2 322.605   4
   6  -1 -18 50661.7 357.619   4
  -6   1  17 1080.67 103.603   9
  -6   1  17 1305.63 96.5121   2
  -6  -1  17 1350.26 99.3805   2
   6   1 -17 1207.57 65.5058   4
  -6   1  16 1259.41 113.315   9
  -6   1  16 1377.64 99.4293   2
  -6  -1  16 998.699 91.6703   2
  -6  -1  15 2234.11 156.359   9
  -6   1  15 1761.82 131.041   9
  -6   1  15 2040.43 118.147   2
  -6  -1  15 2110.94 121.335   2
  -6  -1  15 1737.33 99.7044   7
  -6   1  15 1860.91 107.607   7
  -6  -1  14 5858.11 238.612   9
  -6   1  14 5751.39 223.315   9
  -6   1  14 5610.69 181.695   2
  -6  -1  14 5413.31 178.508   2
  -6  -1  14 5007.54 155.965   7
  -6   1  14 4976.52 161.831   7
  -6  -1  13 1179.75 119.009   9
  -6   1  13 1001.95 107.244   9
  -6   1  13 1082.61 94.0012   2
  -6  -1  13 947.276 90.1647   2
  -6  -1  13 909.230 79.0312   7
[truncated: 5,528,465 more chars]
